# Supplementary material for: ﻿Symbiotic copepods (Cyclopoida and Siphonostomatoida) collected by light trap from Korea
Source: Zookeys. 2022 Jul 28;1115:1–71. doi: 10.3897/zookeys.1115.83266 (PMC9848874; doi:10.3897/zookeys.1115.83266)
Supplement: XML Treatment for Anthessius graciliunguis [file zookeys.1115.83266-treatment2.xml]

<!DOCTYPE tp:taxon-treatment
  PUBLIC "-//TaxonX//DTD Taxonomic Treatment Publishing DTD v0 20100105//EN" "tax-treatment-NSO.dtd">
<tp:taxon-treatment xmlns:tp="http://www.plazi.org/taxpub"><tp:treatment-meta><kwd-group><label>Taxon classification</label><kwd>
                  <named-content content-type="kingdom">Animalia</named-content>
                </kwd><kwd>
                  <named-content content-type="order">Cyclopoida</named-content>
                </kwd><kwd>
                  <named-content content-type="family">Anthessiidae</named-content>
                </kwd></kwd-group><mixed-citation publication-type="journal"><person-group><name><surname>Lee</surname><given-names>Jimin</given-names></name><name><surname>Chang</surname><given-names>Cheon Young</given-names></name><name><surname>Kim</surname><given-names>Il-Hoi</given-names></name></person-group><article-title>﻿Symbiotic copepods (<tp:taxon-name><tp:taxon-name-part taxon-name-part-type="order">Cyclopoida</tp:taxon-name-part></tp:taxon-name> and <tp:taxon-name><tp:taxon-name-part taxon-name-part-type="order">Siphonostomatoida</tp:taxon-name-part></tp:taxon-name>) collected by light trap from Korea</article-title><source>Zookeys</source><day>28</day><month>07</month><year>2022</year><volume>1115</volume><fpage>1</fpage><lpage>71</lpage><pub-id pub-id-type="doi">10.3897/zookeys.1115.83266</pub-id></mixed-citation></tp:treatment-meta><tp:nomenclature><label>﻿</label><tp:taxon-name>
                <object-id xmlns:xlink="http://www.w3.org/1999/xlink" content-type="arpha" xlink:type="simple">93A11998-D7D0-5DEF-94BA-14A6B137FF0D</object-id>
                <tp:taxon-name-part taxon-name-part-type="genus" reg="Anthessius">Anthessius</tp:taxon-name-part>
                <tp:taxon-name-part taxon-name-part-type="species" reg="graciliunguis">graciliunguis</tp:taxon-name-part>
              </tp:taxon-name><tp:taxon-authority>Do &amp; Kajihara, 1984</tp:taxon-authority><xref ref-type="fig" rid="F2">Fig. 2</xref></tp:nomenclature><tp:treatment-sec sec-type="material" id="SECID0EKPAE"><title>Material examined.</title><p>Twenty ♀♀, 9 ♂♂, Site 4, 19 Jul. 2016; 2 ♀♀, Site 5, 21 Jul. 2016; 37 ♀♀, 2 ♂♂, Site 7, 21 Jun. 2019; 7 ♀♀, 3 ♂♂, Site 8, 18 May 2015; 17♀♀, 2 ♂♂, Site 9, 17 May 2015; 8 ♀♀, 2 ♂♂, Site 11, 03 Jun. 2019; 1♀, 1 ♂, Site 11, 07 Jul. 2020; 9 ♀♀, Site 11, 16 Apr. 2014; 10 ♀♀, Site 11, 20 Aug. 2020; 11 ♀♀, Site 12, 16 Mar. 2013; 1♀, 1 ♂, Site 13, 03 Jul. 2020; 9 ♀♀, 1 ♂, Site 14, 03 Jul. 2020; 1 ♀, Site 15, 04 Jul. 2020; 6 ♀♀, Site 16, 04 Jul. 2020; 5 ♀♀, Site 17, 13 May 2015; 24 ♀♀, 4 ♂♂, Site 18, 27 Apr. 2017; 2 ♀♀, Site 19, 05 Jun. 2020; 6 ♀♀, 2 ♂♂, Site 21, 26 May 2017; 62 ♀♀, 13 ♂♂, Site 22, 26 Apr. 2021; 30 ♀♀, 10 ♂♂, Site 22, 31 May 2021; 11 ♀♀, 3 ♂♂, Site 23, 24 Apr. 2021; 3 ♀♀, 1 ♂, Site 26, 06 Jul. 2016; 10 ♀♀, 1 ♂, Site 32, 24 May 2020; 4 ♀♀, 2 ♂♂, Site 33, 11 Aug. 2020.</p></tp:treatment-sec><tp:treatment-sec sec-type="description" id="SECID0EPPAE"><title>Supplementary description of female.</title><p>Body (Fig. <xref ref-type="fig" rid="F2">2A</xref>) narrow. Body length of figured specimen 1.72 mm. Prosome 1.8 × longer than wide (1.06 × 0.59 mm), ~ 60% as long as body length. Cephalothorax with dorsal suture line between cephalosome and first pedigerous somite; posterolateral corners conically produced. Genital double-somite (Fig. <xref ref-type="fig" rid="F2">2B</xref>) ~ 1.25 × longer than wide (198 × 160 μm), widest at proximal 30% region followed by gradually narrowed distal 70% of double-somite. Caudal ramus (Fig. <xref ref-type="fig" rid="F2">2C</xref>) 3.49 × longer than wide (136 × 39 μm), gradually narrowed distally, armed with six setae; seta II (outer lateral seta) positioned at 55% of ramus length, with stiff, spiniform proximal half and setiform distal half; seta III (outer distal seta) consisting of distally bifurcate, spiniform proximal part and thin, setiform distal part; seta VII (dorsal seta) annulated proximally, with slightly broadened middle region.</p><fig id="F2" position="float" orientation="portrait"><object-id xmlns:xlink="http://www.w3.org/1999/xlink" content-type="doi" xlink:type="simple">10.3897/zookeys.1115.83266.figure2</object-id><object-id xmlns:xlink="http://www.w3.org/1999/xlink" content-type="arpha" xlink:type="simple">F71CE313-353A-5738-9AB0-88D8444DC8EC</object-id><label>Figure 2.</label><caption><p><italic><tp:taxon-name><tp:taxon-name-part taxon-name-part-type="genus" reg="Anthessius">Anthessius</tp:taxon-name-part><tp:taxon-name-part taxon-name-part-type="species" reg="graciliunguis">graciliunguis</tp:taxon-name-part></tp:taxon-name></italic> Do &amp; Kajihara, female <bold>A</bold> habitus <bold>B</bold> urosome <bold>C</bold> left caudal ramus, dorsal <bold>D</bold> mandible, dorsal <bold>E</bold> area between inner seta and distal lash of mandible, ventral <bold>F</bold> maxilla. Scale bars: 0.2 mm (<bold>A</bold>); 0.1 mm (<bold>B</bold>); 0.05 mm (<bold>C</bold>); 0.02 mm (<bold>D–F</bold>).</p></caption><graphic xmlns:xlink="http://www.w3.org/1999/xlink" xlink:href="zookeys-1115-001_article-83266__-g002.jpg" position="float" orientation="portrait" xlink:type="simple" id="oo_720722.jpg"><uri content-type="original_file" xlink:type="simple">https://binary.pensoft.net/fig/720722</uri></graphic></fig><p>Mandible (Fig. <xref ref-type="fig" rid="F2">2D, E</xref>) with bifurcate, rudimentary element on ventral side between bases of distal lash and inner seta; inner seta as long as distal lash. Maxilla (Fig. <xref ref-type="fig" rid="F2">2F</xref>) consisting of syncoxa and basis; basis terminated in spiniform distal lash, armed with three setae (setae I–III); seta I (inner seta) small, rudimentary, positioned close to seta II; seta II simple; seta III minute, almost invisible; distal lash armed with five spines along convex outer margin and six spinules along inner margin.</p><p>Leg 4 with three spines and five setae on third exopodal segment. Leg 5 exopod 2.1 × longer than wide.</p></tp:treatment-sec><tp:treatment-sec sec-type="description" id="SECID0EYRAE"><title>Description.</title><p><bold>Male.</bold> Body form as in female. Body length of measured specimen 1.20 mm.</p></tp:treatment-sec><tp:treatment-sec sec-type="remarks" id="SECID0EASAE"><title>Remarks.</title><p><italic><tp:taxon-name><tp:taxon-name-part taxon-name-part-type="genus" reg="Anthessius">Anthessius</tp:taxon-name-part><tp:taxon-name-part taxon-name-part-type="species" reg="graciliunguis">graciliunguis</tp:taxon-name-part></tp:taxon-name></italic> Do &amp; Kajihara, 1984 was described originally as an associate of the mussel <italic><tp:taxon-name><tp:taxon-name-part taxon-name-part-type="genus" reg="Mytilus">Mytilus</tp:taxon-name-part><tp:taxon-name-part taxon-name-part-type="species" reg="galloprovincialis">galloprovincialis</tp:taxon-name-part></tp:taxon-name></italic> Lamarck, 1819 from Japan (<xref ref-type="bibr" rid="B12">Do and Kajihara 1984</xref>). <xref ref-type="bibr" rid="B27">Kim (1998</xref>, <xref ref-type="bibr" rid="B31">2010a</xref>) recorded four additional bivalve host species in Korea: <italic><tp:taxon-name><tp:taxon-name-part taxon-name-part-type="genus" reg="Mizuhopecten">Mizuhopecten</tp:taxon-name-part><tp:taxon-name-part taxon-name-part-type="species" reg="yessoensis">yessoensis</tp:taxon-name-part></tp:taxon-name></italic> (Jay, 1857), <italic><tp:taxon-name><tp:taxon-name-part taxon-name-part-type="genus" reg="Pecten">Pecten</tp:taxon-name-part><tp:taxon-name-part taxon-name-part-type="species" reg="albicans">albicans</tp:taxon-name-part></tp:taxon-name></italic> (Schröter, 1802), <italic><tp:taxon-name><tp:taxon-name-part taxon-name-part-type="genus" reg="Scaeochlamys">Scaeochlamys</tp:taxon-name-part><tp:taxon-name-part taxon-name-part-type="species" reg="squamata">squamata</tp:taxon-name-part></tp:taxon-name></italic> (Gmelin, 1791), and <italic><tp:taxon-name><tp:taxon-name-part taxon-name-part-type="genus" reg="Solecurtus">Solecurtus</tp:taxon-name-part><tp:taxon-name-part taxon-name-part-type="species" reg="divaricatus">divaricatus</tp:taxon-name-part></tp:taxon-name></italic> (Lischke, 1869) in Korea. <xref ref-type="bibr" rid="B57">Ueda et al. (2006)</xref> found this copepod species in plankton samples in Japan. In the present study, this copepod occurred most frequently from 19 of 33 collection sites around the coasts of South Korea. Although we have not examined the Korean population of <italic><tp:taxon-name><tp:taxon-name-part taxon-name-part-type="genus" reg="Mytilus">M.</tp:taxon-name-part><tp:taxon-name-part taxon-name-part-type="species" reg="galloprovincialis">galloprovincialis</tp:taxon-name-part></tp:taxon-name></italic> for copepods, this mussel seems to be the major host of <italic><tp:taxon-name><tp:taxon-name-part taxon-name-part-type="genus" reg="Anthessius">A.</tp:taxon-name-part><tp:taxon-name-part taxon-name-part-type="species" reg="graciliunguis">graciliunguis</tp:taxon-name-part></tp:taxon-name></italic>, considering that only this mussel inhabits all of those 19 collection sites.</p><p>The diagnostic morphological features of the female of <italic><tp:taxon-name><tp:taxon-name-part taxon-name-part-type="genus" reg="Anthessius">A.</tp:taxon-name-part><tp:taxon-name-part taxon-name-part-type="species" reg="graciliunguis">graciliunguis</tp:taxon-name-part></tp:taxon-name></italic> are as follows: (1) the caudal ramus is ~ 3.5 × longer than wide, (2) the terminal segment of antenna is 3.0 × longer than wide; (3) the convex outer margin of the distal lash of maxilla is ornamented with five spines; (4) the third exopodal segment of leg 4 is armed with three spines and five setae; and (5) the exopod of leg 5 is 2.1 × longer than wide. The first (1) and last (5) may be the simple combination of features sufficient to differentiate <italic><tp:taxon-name><tp:taxon-name-part taxon-name-part-type="genus" reg="Anthessius">A.</tp:taxon-name-part><tp:taxon-name-part taxon-name-part-type="species" reg="graciliunguis">graciliunguis</tp:taxon-name-part></tp:taxon-name></italic> from its congeners.</p></tp:treatment-sec><ref-list><ref id="B12"><mixed-citation xmlns:xlink="http://www.w3.org/1999/xlink" xlink:type="simple"><person-group><name name-style="western"><surname>Do</surname><given-names>TT</given-names></name><name name-style="western"><surname>Kajihara</surname><given-names>T</given-names></name></person-group> (<year>1984</year>) <article-title>Two poecilostomatoid copepods, <italic><tp:taxon-name><tp:taxon-name-part taxon-name-part-type="genus">Anthessius</tp:taxon-name-part><tp:taxon-name-part taxon-name-part-type="species">graciliunguis</tp:taxon-name-part></tp:taxon-name></italic> n. sp. and <italic><tp:taxon-name><tp:taxon-name-part taxon-name-part-type="genus">Modiolicola</tp:taxon-name-part><tp:taxon-name-part taxon-name-part-type="species">bifidus</tp:taxon-name-part></tp:taxon-name></italic> Tanaka, 1961 from the blue mussel, <italic><tp:taxon-name><tp:taxon-name-part taxon-name-part-type="genus">Mytilus</tp:taxon-name-part><tp:taxon-name-part taxon-name-part-type="species">edulis</tp:taxon-name-part><tp:taxon-name-part taxon-name-part-type="subspecies">galloprovincialis</tp:taxon-name-part></tp:taxon-name></italic> Lamarck, in Japan.</article-title><source>Fish Pathology</source><volume>19</volume>(<issue>1</issue>): <fpage>5</fpage>–<lpage>15</lpage>. <ext-link xlink:type="simple" ext-link-type="doi" xlink:href="10.3147/jsfp.19.5">https://doi.org/10.3147/jsfp.19.5</ext-link></mixed-citation></ref><ref id="B27"><mixed-citation xmlns:xlink="http://www.w3.org/1999/xlink" xlink:type="simple"><person-group><name name-style="western"><surname>Kim</surname><given-names>I-H</given-names></name></person-group> (<year>1998</year>) <source>Illustrated Encyclopedia of Fauna &amp; Flora of Korea. Vol. 38. <tp:taxon-name><tp:taxon-name-part taxon-name-part-type="infraclass">Cirripedia</tp:taxon-name-part></tp:taxon-name>, Symbiotic <tp:taxon-name><tp:taxon-name-part taxon-name-part-type="subclass">Copepoda</tp:taxon-name-part></tp:taxon-name>, <tp:taxon-name><tp:taxon-name-part taxon-name-part-type="class">Pycnogonida</tp:taxon-name-part></tp:taxon-name>.</source><publisher-name>Ministry of Education</publisher-name>, <publisher-loc>Korea</publisher-loc>, <size units="page">1038 pp</size>.</mixed-citation></ref><ref id="B31"><mixed-citation xmlns:xlink="http://www.w3.org/1999/xlink" xlink:type="simple"><person-group><name name-style="western"><surname>Kim</surname><given-names>I-H</given-names></name></person-group> (<year>2010a</year>) <source>Invertebrate fauna of Korea, Vol. 21, No. 5. Symbiotic copepods.</source><publisher-name>Flora and Fauna of Korea</publisher-name>, <publisher-loc>National Institute of Biological Resources, Ministry of Environment, Korea</publisher-loc>, <size units="page">222 pp</size>.</mixed-citation></ref><ref id="B57"><mixed-citation xmlns:xlink="http://www.w3.org/1999/xlink" xlink:type="simple"><person-group><name name-style="western"><surname>Ueda</surname><given-names>H</given-names></name><name name-style="western"><surname>Nagai</surname><given-names>H</given-names></name><name name-style="western"><surname>Hibino</surname><given-names>M</given-names></name><name name-style="western"><surname>Tanaka</surname><given-names>M</given-names></name></person-group> (<year>2006</year>) <article-title>Redescription of a symbiotic poecilostomatoid copepod <italic><tp:taxon-name><tp:taxon-name-part taxon-name-part-type="genus">Anthessius</tp:taxon-name-part><tp:taxon-name-part taxon-name-part-type="species">graciliunguis</tp:taxon-name-part></tp:taxon-name></italic> Do &amp; Kajihara from plankton: The second record of the species and first record of the male.</article-title><source>Plankton &amp; Benthos Research</source><volume>1</volume>(<issue>2</issue>): <fpage>102</fpage>–<lpage>108</lpage>. <ext-link xlink:type="simple" ext-link-type="doi" xlink:href="10.3800/pbr.1.102">https://doi.org/10.3800/pbr.1.102</ext-link></mixed-citation></ref></ref-list></tp:taxon-treatment>
