# Supplementary material for: ﻿Symbiotic copepods (Cyclopoida and Siphonostomatoida) collected by light trap from Korea
Source: Zookeys. 2022 Jul 28;1115:1–71. doi: 10.3897/zookeys.1115.83266 (PMC9848874; doi:10.3897/zookeys.1115.83266)
Supplement: XML Treatment for Conchyliurus quintus [file zookeys.1115.83266-treatment3.xml]

<!DOCTYPE tp:taxon-treatment
  PUBLIC "-//TaxonX//DTD Taxonomic Treatment Publishing DTD v0 20100105//EN" "tax-treatment-NSO.dtd">
<tp:taxon-treatment xmlns:tp="http://www.plazi.org/taxpub"><tp:treatment-meta><kwd-group><label>Taxon classification</label><kwd>
                  <named-content content-type="kingdom">Animalia</named-content>
                </kwd><kwd>
                  <named-content content-type="order">Cyclopoida</named-content>
                </kwd><kwd>
                  <named-content content-type="family">Clausidiidae</named-content>
                </kwd></kwd-group><mixed-citation publication-type="journal"><person-group><name><surname>Lee</surname><given-names>Jimin</given-names></name><name><surname>Chang</surname><given-names>Cheon Young</given-names></name><name><surname>Kim</surname><given-names>Il-Hoi</given-names></name></person-group><article-title>﻿Symbiotic copepods (<tp:taxon-name><tp:taxon-name-part taxon-name-part-type="order">Cyclopoida</tp:taxon-name-part></tp:taxon-name> and <tp:taxon-name><tp:taxon-name-part taxon-name-part-type="order">Siphonostomatoida</tp:taxon-name-part></tp:taxon-name>) collected by light trap from Korea</article-title><source>Zookeys</source><day>28</day><month>07</month><year>2022</year><volume>1115</volume><fpage>1</fpage><lpage>71</lpage><pub-id pub-id-type="doi">10.3897/zookeys.1115.83266</pub-id></mixed-citation></tp:treatment-meta><tp:nomenclature><label>﻿</label><tp:taxon-name>
                <object-id xmlns:xlink="http://www.w3.org/1999/xlink" content-type="arpha" xlink:type="simple">CA383165-3A09-57F5-BA01-4CFDE1E94A0F</object-id>
                <tp:taxon-name-part taxon-name-part-type="genus" reg="Conchyliurus">Conchyliurus</tp:taxon-name-part>
                <tp:taxon-name-part taxon-name-part-type="species" reg="quintus">quintus</tp:taxon-name-part>
              </tp:taxon-name><tp:taxon-authority>Tanaka, 1961</tp:taxon-authority></tp:nomenclature><tp:treatment-sec sec-type="material" id="SECID0EAYAE"><title>Material examined.</title><p>One ♂, Site 4, 19 Jul. 2016; 1 ♀, Site 12, 16 Mar. 2013; 1 ♀, Site 33, 11 Aug. 2020.</p></tp:treatment-sec><tp:treatment-sec sec-type="remarks" id="SECID0EFYAE"><title>Remarks.</title><p>In Korea, <italic><tp:taxon-name><tp:taxon-name-part taxon-name-part-type="genus" reg="Conchyliurus">Conchyliurus</tp:taxon-name-part><tp:taxon-name-part taxon-name-part-type="species" reg="quintus">quintus</tp:taxon-name-part></tp:taxon-name></italic> is widely distributed along the entire coast. It has a low host specificity, inhabiting 12 species of bivalves in Korea (<xref ref-type="bibr" rid="B29">Kim 2004</xref>).</p></tp:treatment-sec><ref-list><ref id="B29"><mixed-citation xmlns:xlink="http://www.w3.org/1999/xlink" xlink:type="simple"><person-group><name name-style="western"><surname>Kim</surname><given-names>I-H</given-names></name></person-group> (<year>2004</year>) <article-title>Copepods associated with bivalves in Korea and their distribution.</article-title><source>Zoological Studies</source><volume>43</volume>(<issue>2</issue>): <fpage>187</fpage>–<lpage>192</lpage>.</mixed-citation></ref></ref-list></tp:taxon-treatment>
