# Supplementary material for: ﻿Symbiotic copepods (Cyclopoida and Siphonostomatoida) collected by light trap from Korea
Source: Zookeys. 2022 Jul 28;1115:1–71. doi: 10.3897/zookeys.1115.83266 (PMC9848874; doi:10.3897/zookeys.1115.83266)
Supplement: XML Treatment for Hemicyclops nasutus [file zookeys.1115.83266-treatment5.xml]

<!DOCTYPE tp:taxon-treatment
  PUBLIC "-//TaxonX//DTD Taxonomic Treatment Publishing DTD v0 20100105//EN" "tax-treatment-NSO.dtd">
<tp:taxon-treatment xmlns:tp="http://www.plazi.org/taxpub"><tp:treatment-meta><kwd-group><label>Taxon classification</label><kwd>
                  <named-content content-type="kingdom">Animalia</named-content>
                </kwd><kwd>
                  <named-content content-type="order">Cyclopoida</named-content>
                </kwd><kwd>
                  <named-content content-type="family">Clausidiidae</named-content>
                </kwd></kwd-group><mixed-citation publication-type="journal"><person-group><name><surname>Lee</surname><given-names>Jimin</given-names></name><name><surname>Chang</surname><given-names>Cheon Young</given-names></name><name><surname>Kim</surname><given-names>Il-Hoi</given-names></name></person-group><article-title>﻿Symbiotic copepods (<tp:taxon-name><tp:taxon-name-part taxon-name-part-type="order">Cyclopoida</tp:taxon-name-part></tp:taxon-name> and <tp:taxon-name><tp:taxon-name-part taxon-name-part-type="order">Siphonostomatoida</tp:taxon-name-part></tp:taxon-name>) collected by light trap from Korea</article-title><source>Zookeys</source><day>28</day><month>07</month><year>2022</year><volume>1115</volume><fpage>1</fpage><lpage>71</lpage><pub-id pub-id-type="doi">10.3897/zookeys.1115.83266</pub-id></mixed-citation></tp:treatment-meta><tp:nomenclature><label>﻿</label><tp:taxon-name>
                <object-id xmlns:xlink="http://www.w3.org/1999/xlink" content-type="arpha" xlink:type="simple">94657E38-2ED8-5B57-A550-0B45F53BDA42</object-id>
                <tp:taxon-name-part taxon-name-part-type="genus" reg="Hemicyclops">Hemicyclops</tp:taxon-name-part>
                <tp:taxon-name-part taxon-name-part-type="species" reg="nasutus">nasutus</tp:taxon-name-part>
              </tp:taxon-name><tp:taxon-authority>Moon &amp; Kim, 2010</tp:taxon-authority></tp:nomenclature><tp:treatment-sec sec-type="material" id="SECID0EY2AE"><title>Material examined.</title><p>One ♀, Site 11, 16 Apr. 2014; 1 ♂, Site 20, 05 Jun. 2020; 1 ♀, 7 ♂♂, Site 22, 31 May 2021; 1 ♀, Site 23, 24 Apr. 2021; 1 ♀, 2 ♂♂, Site 27, 09 Jul. 2016.</p></tp:treatment-sec><tp:treatment-sec sec-type="description" id="SECID0E42AE"><title>Brief description of male.</title><p>Body form as in female. Body length 1.30 mm. Urosome six-segmented. Genital somite wider than long. Caudal ramus 3.03 × longer than wide (115 × 38 μm). Antennule with same armature formula as in female. Antenna, mandible, maxillule the same as those of female. Basis (distal segment) of maxilla terminating in stout claw. Maxilliped four-segmented; first segment (syncoxa) with single large spinulose seta subdistally on inner margin; second segment (basis) broadened proximally, markedly tapering distally, armed with two unequal setae (one spinulose and one minute), and ornamented with three longitudinal rows of denticles along inner margin; small third segment (first endopodal segment) unarmed; terminal segment forming long, curved claw bearing two setae proximally.</p><p>Leg 1 different from that of female in absence of inner distal spine on basis. Legs 2–4 as in female. Leg 5 consisting of single dorsolateral seta on fifth pedigerous somite and exopod; protopod completely fused with somite. Leg 6 represented by one spine on posterolateral corner of genital operculum.</p></tp:treatment-sec><tp:treatment-sec sec-type="remarks" id="SECID0ED3AE"><title>Remarks.</title><p><xref ref-type="bibr" rid="B41">Moon and Kim (2010)</xref> described this species based on a single female found on an unidentified polychaete from the Yellow Sea, Korea. The male is recorded here for the first time.</p></tp:treatment-sec><ref-list><ref id="B41"><mixed-citation xmlns:xlink="http://www.w3.org/1999/xlink" xlink:type="simple"><person-group><name name-style="western"><surname>Moon</surname><given-names>SY</given-names></name><name name-style="western"><surname>Kim</surname><given-names>I-H</given-names></name></person-group> (<year>2010</year>) <article-title>Three new species of <italic><tp:taxon-name><tp:taxon-name-part taxon-name-part-type="genus">Hemicyclops</tp:taxon-name-part></tp:taxon-name></italic> (<tp:taxon-name><tp:taxon-name-part taxon-name-part-type="subclass">Copepoda</tp:taxon-name-part></tp:taxon-name>, <tp:taxon-name><tp:taxon-name-part taxon-name-part-type="order">Cyclopoida</tp:taxon-name-part></tp:taxon-name>, <tp:taxon-name><tp:taxon-name-part taxon-name-part-type="family">Clausidiidae</tp:taxon-name-part></tp:taxon-name>) from Korea.</article-title><source>Korean Journal of Systematic Zoology</source><volume>26</volume>(<issue>3</issue>): <fpage>279</fpage>–<lpage>293</lpage>. <ext-link xlink:type="simple" ext-link-type="doi" xlink:href="10.5635/KJSZ.2010.26.3.279">https://doi.org/10.5635/KJSZ.2010.26.3.279</ext-link></mixed-citation></ref></ref-list></tp:taxon-treatment>
