# Supplementary material for: ﻿Symbiotic copepods (Cyclopoida and Siphonostomatoida) collected by light trap from Korea
Source: Zookeys. 2022 Jul 28;1115:1–71. doi: 10.3897/zookeys.1115.83266 (PMC9848874; doi:10.3897/zookeys.1115.83266)
Supplement: XML Treatment for Hersiliodes exiguus [file zookeys.1115.83266-treatment8.xml]

<!DOCTYPE tp:taxon-treatment
  PUBLIC "-//TaxonX//DTD Taxonomic Treatment Publishing DTD v0 20100105//EN" "tax-treatment-NSO.dtd">
<tp:taxon-treatment xmlns:tp="http://www.plazi.org/taxpub"><tp:treatment-meta><kwd-group><label>Taxon classification</label><kwd>
                  <named-content content-type="kingdom">Animalia</named-content>
                </kwd><kwd>
                  <named-content content-type="order">Cyclopoida</named-content>
                </kwd><kwd>
                  <named-content content-type="family">Clausidiidae</named-content>
                </kwd></kwd-group><mixed-citation publication-type="journal"><person-group><name><surname>Lee</surname><given-names>Jimin</given-names></name><name><surname>Chang</surname><given-names>Cheon Young</given-names></name><name><surname>Kim</surname><given-names>Il-Hoi</given-names></name></person-group><article-title>﻿Symbiotic copepods (<tp:taxon-name><tp:taxon-name-part taxon-name-part-type="order">Cyclopoida</tp:taxon-name-part></tp:taxon-name> and <tp:taxon-name><tp:taxon-name-part taxon-name-part-type="order">Siphonostomatoida</tp:taxon-name-part></tp:taxon-name>) collected by light trap from Korea</article-title><source>Zookeys</source><day>28</day><month>07</month><year>2022</year><volume>1115</volume><fpage>1</fpage><lpage>71</lpage><pub-id pub-id-type="doi">10.3897/zookeys.1115.83266</pub-id></mixed-citation></tp:treatment-meta><tp:nomenclature><label>﻿</label><tp:taxon-name>
                <object-id xmlns:xlink="http://www.w3.org/1999/xlink" content-type="arpha" xlink:type="simple">B3028D0B-8E5F-52A0-80F5-93B942E75659</object-id>
                <tp:taxon-name-part taxon-name-part-type="genus" reg="Hersiliodes">Hersiliodes</tp:taxon-name-part>
                <tp:taxon-name-part taxon-name-part-type="species" reg="exiguus">exiguus</tp:taxon-name-part>
              </tp:taxon-name><tp:taxon-authority>Kim &amp; Stock, 1996</tp:taxon-authority></tp:nomenclature><tp:treatment-sec sec-type="material" id="SECID0EAVAG"><title>Material examined.</title><p>One ♀, Site 1, 28 Jun. 2021; 1 ♀, Site 22, 31 May 2021.</p></tp:treatment-sec><tp:treatment-sec sec-type="remarks" id="SECID0EFVAG"><title>Remarks.</title><p>This is the second record of <italic><tp:taxon-name><tp:taxon-name-part taxon-name-part-type="genus" reg="Hersiliodes">Hersiliodes</tp:taxon-name-part><tp:taxon-name-part taxon-name-part-type="species" reg="exiguus">exiguus</tp:taxon-name-part></tp:taxon-name></italic> which was originally recorded as an associate of the clam <italic><tp:taxon-name><tp:taxon-name-part taxon-name-part-type="genus" reg="Ruditapes">Ruditapes</tp:taxon-name-part><tp:taxon-name-part taxon-name-part-type="species" reg="philippinarum">philippinarum</tp:taxon-name-part></tp:taxon-name></italic> (A. Adams &amp; Reeve, 1850) inhabiting a brackish lagoon on the east coast of Korea (<xref ref-type="bibr" rid="B36">Kim and Stock 1996</xref>). The characteristic form of the female genital double-somite bearing a pair of lateral projections allows easy identification of this species without dissection.</p></tp:treatment-sec><ref-list><ref id="B36"><mixed-citation xmlns:xlink="http://www.w3.org/1999/xlink" xlink:type="simple"><person-group><name name-style="western"><surname>Kim</surname><given-names>I-H</given-names></name><name name-style="western"><surname>Stock</surname><given-names>JH</given-names></name></person-group> (<year>1996</year>) <article-title>A new species of <tp:taxon-name><tp:taxon-name-part taxon-name-part-type="family">Clausidiidae</tp:taxon-name-part></tp:taxon-name> (<tp:taxon-name><tp:taxon-name-part taxon-name-part-type="subclass">Copepoda</tp:taxon-name-part></tp:taxon-name>, <tp:taxon-name><tp:taxon-name-part taxon-name-part-type="order">Poecilostomatoida</tp:taxon-name-part></tp:taxon-name>) associated with the bivalve <italic><tp:taxon-name><tp:taxon-name-part taxon-name-part-type="genus">Ruditapes</tp:taxon-name-part><tp:taxon-name-part taxon-name-part-type="species">philippinarum</tp:taxon-name-part></tp:taxon-name></italic> in Korea.</article-title><source>Cahiers de Biologie Marine</source><volume>37</volume>(<issue>1</issue>): <fpage>1</fpage>–<lpage>6</lpage>.</mixed-citation></ref></ref-list></tp:taxon-treatment>
