# Supplementary material for: ﻿Symbiotic copepods (Cyclopoida and Siphonostomatoida) collected by light trap from Korea
Source: Zookeys. 2022 Jul 28;1115:1–71. doi: 10.3897/zookeys.1115.83266 (PMC9848874; doi:10.3897/zookeys.1115.83266)
Supplement: XML Treatment for Kelleria andamanensis [file zookeys.1115.83266-treatment11.xml]

<!DOCTYPE tp:taxon-treatment
  PUBLIC "-//TaxonX//DTD Taxonomic Treatment Publishing DTD v0 20100105//EN" "tax-treatment-NSO.dtd">
<tp:taxon-treatment xmlns:tp="http://www.plazi.org/taxpub"><tp:treatment-meta><kwd-group><label>Taxon classification</label><kwd>
                  <named-content content-type="kingdom">Animalia</named-content>
                </kwd><kwd>
                  <named-content content-type="order">Cyclopoida</named-content>
                </kwd><kwd>
                  <named-content content-type="family">Kelleriidae</named-content>
                </kwd></kwd-group><mixed-citation publication-type="journal"><person-group><name><surname>Lee</surname><given-names>Jimin</given-names></name><name><surname>Chang</surname><given-names>Cheon Young</given-names></name><name><surname>Kim</surname><given-names>Il-Hoi</given-names></name></person-group><article-title>﻿Symbiotic copepods (<tp:taxon-name><tp:taxon-name-part taxon-name-part-type="order">Cyclopoida</tp:taxon-name-part></tp:taxon-name> and <tp:taxon-name><tp:taxon-name-part taxon-name-part-type="order">Siphonostomatoida</tp:taxon-name-part></tp:taxon-name>) collected by light trap from Korea</article-title><source>Zookeys</source><day>28</day><month>07</month><year>2022</year><volume>1115</volume><fpage>1</fpage><lpage>71</lpage><pub-id pub-id-type="doi">10.3897/zookeys.1115.83266</pub-id></mixed-citation></tp:treatment-meta><tp:nomenclature><label>﻿</label><tp:taxon-name>
                <object-id xmlns:xlink="http://www.w3.org/1999/xlink" content-type="arpha" xlink:type="simple">D7A79AC9-F083-52BF-9998-DAEF2D97B64C</object-id>
                <tp:taxon-name-part taxon-name-part-type="genus" reg="Kelleria">Kelleria</tp:taxon-name-part>
                <tp:taxon-name-part taxon-name-part-type="species" reg="andamanensis">andamanensis</tp:taxon-name-part>
              </tp:taxon-name><tp:taxon-authority>Sewell, 1949</tp:taxon-authority></tp:nomenclature><tp:treatment-sec sec-type="material" id="SECID0EPXBG"><title>Material examined.</title><p>One ♀, Site 15, 04 Jul. 2020.</p></tp:treatment-sec><tp:treatment-sec sec-type="remarks" id="SECID0EUXBG"><title>Remarks.</title><p><xref ref-type="bibr" rid="B21">Hong and Kim (2021)</xref> synonymized <italic><tp:taxon-name><tp:taxon-name-part taxon-name-part-type="genus" reg="Kelleria">K.</tp:taxon-name-part><tp:taxon-name-part taxon-name-part-type="species" reg="grandisetiger">grandisetiger</tp:taxon-name-part></tp:taxon-name></italic> Kim, 2006 with <italic><tp:taxon-name><tp:taxon-name-part taxon-name-part-type="genus" reg="Kelleria">K.</tp:taxon-name-part><tp:taxon-name-part taxon-name-part-type="species" reg="andamanensis">andamanensis</tp:taxon-name-part></tp:taxon-name></italic> Sewell and redescribed it.</p></tp:treatment-sec><ref-list><ref id="B21"><mixed-citation xmlns:xlink="http://www.w3.org/1999/xlink" xlink:type="simple"><person-group><name name-style="western"><surname>Hong</surname><given-names>J-S</given-names></name><name name-style="western"><surname>Kim</surname><given-names>I-H</given-names></name></person-group> (<year>2021</year>) <article-title>Copepods of the family <tp:taxon-name><tp:taxon-name-part taxon-name-part-type="family">Kelleriidae</tp:taxon-name-part></tp:taxon-name> from tropical waters (<tp:taxon-name><tp:taxon-name-part taxon-name-part-type="subphylum">Crustacea</tp:taxon-name-part></tp:taxon-name>, <tp:taxon-name><tp:taxon-name-part taxon-name-part-type="subclass">Copepoda</tp:taxon-name-part></tp:taxon-name>, <tp:taxon-name><tp:taxon-name-part taxon-name-part-type="order">Cyclopoida</tp:taxon-name-part></tp:taxon-name>).</article-title><source>Journal of Species Research</source><volume>10</volume>(<issue>4</issue>): <fpage>364</fpage>–<lpage>386</lpage>. <ext-link xlink:type="simple" ext-link-type="doi" xlink:href="10.12651/JSR.2021.10.4.364">https://doi.org/10.12651/JSR.2021.10.4.364</ext-link></mixed-citation></ref></ref-list></tp:taxon-treatment>
