# Supplementary material for: ﻿Symbiotic copepods (Cyclopoida and Siphonostomatoida) collected by light trap from Korea
Source: Zookeys. 2022 Jul 28;1115:1–71. doi: 10.3897/zookeys.1115.83266 (PMC9848874; doi:10.3897/zookeys.1115.83266)
Supplement: XML Treatment for Heteranthessius unisetatus [file zookeys.1115.83266-treatment15.xml]

<!DOCTYPE tp:taxon-treatment
  PUBLIC "-//TaxonX//DTD Taxonomic Treatment Publishing DTD v0 20100105//EN" "tax-treatment-NSO.dtd">
<tp:taxon-treatment xmlns:tp="http://www.plazi.org/taxpub"><tp:treatment-meta><kwd-group><label>Taxon classification</label><kwd>
                  <named-content content-type="kingdom">Animalia</named-content>
                </kwd><kwd>
                  <named-content content-type="order">Cyclopoida</named-content>
                </kwd><kwd>
                  <named-content content-type="family">Lichomolgidae</named-content>
                </kwd></kwd-group><mixed-citation publication-type="journal"><person-group><name><surname>Lee</surname><given-names>Jimin</given-names></name><name><surname>Chang</surname><given-names>Cheon Young</given-names></name><name><surname>Kim</surname><given-names>Il-Hoi</given-names></name></person-group><article-title>﻿Symbiotic copepods (<tp:taxon-name><tp:taxon-name-part taxon-name-part-type="order">Cyclopoida</tp:taxon-name-part></tp:taxon-name> and <tp:taxon-name><tp:taxon-name-part taxon-name-part-type="order">Siphonostomatoida</tp:taxon-name-part></tp:taxon-name>) collected by light trap from Korea</article-title><source>Zookeys</source><day>28</day><month>07</month><year>2022</year><volume>1115</volume><fpage>1</fpage><lpage>71</lpage><pub-id pub-id-type="doi">10.3897/zookeys.1115.83266</pub-id></mixed-citation></tp:treatment-meta><tp:nomenclature><label>﻿</label><tp:taxon-name>
                <object-id xmlns:xlink="http://www.w3.org/1999/xlink" content-type="arpha" xlink:type="simple">74243762-19C3-5936-90DE-FB617AC12F2A</object-id>
                <tp:taxon-name-part taxon-name-part-type="genus" reg="Heteranthessius">Heteranthessius</tp:taxon-name-part>
                <tp:taxon-name-part taxon-name-part-type="species" reg="unisetatus">unisetatus</tp:taxon-name-part>
                <object-id xmlns:xlink="http://www.w3.org/1999/xlink" content-type="zoobank" xlink:type="simple">https://zoobank.org/E7E5EAEE-6742-4312-8467-11EA6CF572F3</object-id>
              </tp:taxon-name><tp:taxon-status xmlns:xlink="http://www.w3.org/1999/xlink" xlink:type="simple">sp. nov.</tp:taxon-status><xref ref-type="fig" rid="F13">Figs 13</xref><xref ref-type="fig" rid="F14">, 14</xref></tp:nomenclature><tp:treatment-sec sec-type="material" id="SECID0EEDAI"><title>Material examined.</title><p><bold><italic>Holotype</italic></bold> ♂ (<abbrev xmlns:xlink="http://www.w3.org/1999/xlink" xlink:title="Marine Biodiversity Institute of Korea" id="ABBRID0EPDAI" xlink:type="simple">MABIK</abbrev> CR00250127) dissected and mounted on a slide, Site 6 (Jukbyeon Port, Uljin, <named-content xmlns:xlink="http://www.w3.org/1999/xlink" content-type="dwc:verbatimCoordinates" xlink:type="simple"><named-content content-type="geo-json" specific-use="{&#34;type&#34;:&#34;Point&#34;,&#34;coordinates&#34;:[129.447833,36.824000]}" id="NCID0EWDAI" xlink:type="simple">36°49'26.4"N, 129°26'52.2"E</named-content></named-content>), 21 Sep. 2020, leg. J. Lee and J. G. Kim.</p></tp:treatment-sec><tp:treatment-sec sec-type="description" id="SECID0E2DAI"><title>Description.</title><p><bold>Male.</bold> Body (Fig. <xref ref-type="fig" rid="F13">13A</xref>) moderately narrow. Body length 1.92 mm. Prosome 1.08 mm long, comprising cephalothorax and second to fourth pedigerous somites. Cephalothorax 690 × 596 μm, distinctly longer than wide. All prosomal somites with rounded posterolateral corners. Urosome (Fig. <xref ref-type="fig" rid="F13">13B</xref>) six-segmented. Fifth pedigerous somite 200 μm wide. Genital somite subquadrate, longer than wide (309 × 265 μm), with rounded corners. Four abdominal somites 116 × 153 μm, 91 × 131 μm, 58 × 136 μm, and 91 × 149 μm, respectively. All abdominal somites smooth, without ornamentation. Caudal ramus broad, 1.64 × longer than wide (120 × 73 μm), with six setae; outer seta (seta II) short, naked, positioned at 45% region of ramus length; dorsal seta (seta VII) small and naked; other four setae pinnate.</p><fig id="F13" position="float" orientation="portrait"><object-id xmlns:xlink="http://www.w3.org/1999/xlink" content-type="doi" xlink:type="simple">10.3897/zookeys.1115.83266.figure13</object-id><object-id xmlns:xlink="http://www.w3.org/1999/xlink" content-type="arpha" xlink:type="simple">4C5E90F5-81BC-5BB6-838A-E1ABFFEA1684</object-id><label>Figure 13.</label><caption><p><italic><tp:taxon-name><tp:taxon-name-part taxon-name-part-type="genus" reg="Heteranthessius">Heteranthessius</tp:taxon-name-part><tp:taxon-name-part taxon-name-part-type="species" reg="unisetatus">unisetatus</tp:taxon-name-part></tp:taxon-name></italic> sp. nov., male <bold>A</bold> habitus, dorsal <bold>B</bold> urosome, ventral <bold>C</bold> rostrum <bold>D</bold> antennule <bold>E</bold> antenna <bold>F</bold> labrum <bold>G</bold> mandible <bold>H</bold> maxillule <bold>I</bold> maxilla. Scale bars: 0.2 mm (<bold>A</bold>); 0.1 mm (<bold>B, C</bold>); 0.05 mm (<bold>D, E</bold>); 0.02 mm(<bold>F–I</bold>).</p></caption><graphic xmlns:xlink="http://www.w3.org/1999/xlink" xlink:href="zookeys-1115-001_article-83266__-g013.jpg" position="float" orientation="portrait" xlink:type="simple" id="oo_720733.jpg"><uri content-type="original_file" xlink:type="simple">https://binary.pensoft.net/fig/720733</uri></graphic></fig><p>Rostrum (Fig. <xref ref-type="fig" rid="F13">13C</xref>) broad, with round posterior margin. Antennule (Fig. <xref ref-type="fig" rid="F13">13D</xref>) 335 μm long, seven-segmented; armature formula 3, 12+2 aesthetascs, 2, 2+aesthetasc, 4+aesthetasc, 2+aesthetasc, and 7+aesthetasc; all setae naked; aesthetascs on second, fourth, and fifth segments large, broad, longer than antennular segments; aesthetasc on sixth segment small; aesthetasc on terminal segment as long as those of proximal segments but slender. Antenna (Fig. <xref ref-type="fig" rid="F13">13E</xref>) four-segmented, with armature formula 1, 1, 3, and 4+2 claws; terminal segment (third endopodal segment) gradually narrowed distally, 2.0 × longer than wide (76 × 38 μm); two terminal claws unequal, outer longer and thicker than inner, ~ 0.9 × as long as terminal segment.</p><p>Labrum (Fig. <xref ref-type="fig" rid="F13">13F</xref>) wider than long, with shallow posteromedian incision, fringed with broad membrane along posterior margin, pair of weak, tapering lobes at posteromedial region. Mandible (Fig. <xref ref-type="fig" rid="F13">13G</xref>) simple, with curved, elongate gnathobase bearing serrate margins. Maxillule (Fig. <xref ref-type="fig" rid="F13">13H</xref>) as small, digitiform lobe tipped with one naked seta. Maxilla (Fig. <xref ref-type="fig" rid="F13">13I</xref>) as large lobe tipped with one naked seta. Maxilliped (Fig. <xref ref-type="fig" rid="F14">14A</xref>) large, consisting of three segments and terminal claw; first segment as long as wide, unarmed; large second segment with one rudiment of seta and one large tubercle ventromedially; small third segment unarmed; terminal claw large, with one spine proximally and denticles on distal half of inner margin.</p><p>Legs 1–4 biramous; outer seta on basis small; spines on rami with densely serrate margins. Legs 1–3 (Fig. <xref ref-type="fig" rid="F14">14B–D</xref>) with three-segmented rami. Leg 4 (Fig. <xref ref-type="fig" rid="F14">14E</xref>) with three-segmented exopod and one-segmented endopod. Second endopodal segment of leg 1 characteristically with two inner setae. Endopod of leg 4 small, globular, with or without inner seta. Armature formula for legs 1–4 as follows:</p><table-wrap id="T5" position="float" orientation="portrait"><table id="TID0EGUDI" rules="all"><tbody><tr><td rowspan="1" colspan="1"/><td rowspan="1" colspan="1">Coxa</td><td rowspan="1" colspan="1">Basis</td><td rowspan="1" colspan="1">Exopod</td><td rowspan="1" colspan="1">Endopod</td></tr><tr><td rowspan="1" colspan="1">Leg 1</td><td rowspan="1" colspan="1">0-1</td><td rowspan="1" colspan="1">1-0</td><td rowspan="1" colspan="1">I-0; I-1; III, I, 4</td><td rowspan="1" colspan="1">0-1; 0-2; I, I, 4</td></tr><tr><td rowspan="1" colspan="1">Leg 2</td><td rowspan="1" colspan="1">0-1</td><td rowspan="1" colspan="1">1-0</td><td rowspan="1" colspan="1">I-0; I-1; III, I, 5</td><td rowspan="1" colspan="1">0-1; 0-2; I, II, 3</td></tr><tr><td rowspan="1" colspan="1">Leg 3</td><td rowspan="1" colspan="1">0-1</td><td rowspan="1" colspan="1">1-0</td><td rowspan="1" colspan="1">I-0; I-1; III, I, 5</td><td rowspan="1" colspan="1">0-1; 0-2; I, II, 2</td></tr><tr><td rowspan="1" colspan="1">Leg 4</td><td rowspan="1" colspan="1">0-1</td><td rowspan="1" colspan="1">1-0</td><td rowspan="1" colspan="1">I-0; I-1; III, I, 5</td><td rowspan="1" colspan="1">0, 0, 1 (or 0, 0, 0)</td></tr></tbody></table></table-wrap><fig id="F14" position="float" orientation="portrait"><object-id xmlns:xlink="http://www.w3.org/1999/xlink" content-type="doi" xlink:type="simple">10.3897/zookeys.1115.83266.figure14</object-id><object-id xmlns:xlink="http://www.w3.org/1999/xlink" content-type="arpha" xlink:type="simple">B82B75AF-4589-59F6-8423-92E175CB541A</object-id><label>Figure 14.</label><caption><p><italic><tp:taxon-name><tp:taxon-name-part taxon-name-part-type="genus" reg="Heteranthessius">Heteranthessius</tp:taxon-name-part><tp:taxon-name-part taxon-name-part-type="species" reg="unisetatus">unisetatus</tp:taxon-name-part></tp:taxon-name></italic> sp. nov., male <bold>A</bold> maxilliped <bold>B</bold> leg 1 <bold>C</bold> leg 2 <bold>D</bold> endopod of left leg 3 <bold>E</bold> leg 4 <bold>F</bold> endopod of right leg 4 <bold>G</bold> leg 5. Scale bars: 0.05 mm (<bold>A–F</bold>); 0.02 mm (<bold>G</bold>).</p></caption><graphic xmlns:xlink="http://www.w3.org/1999/xlink" xlink:href="zookeys-1115-001_article-83266__-g014.jpg" position="float" orientation="portrait" xlink:type="simple" id="oo_720734.jpg"><uri content-type="original_file" xlink:type="simple">https://binary.pensoft.net/fig/720734</uri></graphic></fig><p>Leg 5 (Fig. <xref ref-type="fig" rid="F14">14G</xref>) represented by small papilla tipped with one pinnate seta 47 μm long. Leg 6 (Fig. <xref ref-type="fig" rid="F13">13B</xref>) represented by two small setae on genital operculum.</p><p><bold>Female.</bold> Unknown.</p></tp:treatment-sec><tp:treatment-sec sec-type="etymology" id="SECID0E3LAI"><title>Etymology.</title><p>The specific name of the new species is derived from Latin words, referring to the presence of a single seta on the maxillule and maxilla.</p></tp:treatment-sec><tp:treatment-sec sec-type="remarks" id="SECID0EBMAI"><title>Remarks.</title><p>The genus <italic><tp:taxon-name><tp:taxon-name-part taxon-name-part-type="genus" reg="Heteranthessius">Heteranthessius</tp:taxon-name-part></tp:taxon-name></italic> consists of four known species: <italic><tp:taxon-name><tp:taxon-name-part taxon-name-part-type="genus" reg="Heteranthessius">H.</tp:taxon-name-part><tp:taxon-name-part taxon-name-part-type="species" reg="dubius">dubius</tp:taxon-name-part></tp:taxon-name></italic> (T. Scott, 1903) from an unknown host in Scotland (T. <xref ref-type="bibr" rid="B51">Scott 1903</xref>), <italic><tp:taxon-name><tp:taxon-name-part taxon-name-part-type="genus" reg="Heteranthessius">H.</tp:taxon-name-part><tp:taxon-name-part taxon-name-part-type="species" reg="scotti">scotti</tp:taxon-name-part></tp:taxon-name></italic> Bocquet, Stock &amp; Bernard, 1959 from calcareous algae at Roscoff, France (<xref ref-type="bibr" rid="B2">Bocquet et al. 1959</xref>), <italic><tp:taxon-name><tp:taxon-name-part taxon-name-part-type="genus" reg="Heteranthessius">H.</tp:taxon-name-part><tp:taxon-name-part taxon-name-part-type="species" reg="furcatus">furcatus</tp:taxon-name-part></tp:taxon-name></italic> Stock, 1971 from a tunicate in the Mediterranean Sea (<xref ref-type="bibr" rid="B55">Stock 1971</xref>), and <italic><tp:taxon-name><tp:taxon-name-part taxon-name-part-type="genus" reg="Heteranthessius">H.</tp:taxon-name-part><tp:taxon-name-part taxon-name-part-type="species" reg="hoi">hoi</tp:taxon-name-part></tp:taxon-name></italic> López-González &amp; Conradi, 1995 from an actiniarian at Gibraltar (<xref ref-type="bibr" rid="B39">López-González and Conradi 1995</xref>). <italic><tp:taxon-name><tp:taxon-name-part taxon-name-part-type="genus" reg="Heteranthessius">Heteranthessius</tp:taxon-name-part><tp:taxon-name-part taxon-name-part-type="species" reg="unisetatus">unisetatus</tp:taxon-name-part></tp:taxon-name></italic> sp. nov. is easily distinguishable from the congeners by its unique morphological features: the maxillule bears only a single seta apically, against two setae in the four congeners, the maxilla is unsegmented, with a single seta apically, against two-segmented, with one spine or spiniform process and one seta on the distal segment in the congeners, and leg 5 is represented by a single seta, against two setae in the congeners. The most striking feature of the new species is the possession of two inner setae on the second endopodal segment of leg 1. Because the latter feature is very extraordinary and we have failed to find the same armature condition in other poecilostome copepods, it may be interpreted as an abnormality. However, it is remarkable that both left and right leg 1 display the same setation.</p></tp:treatment-sec><ref-list><ref id="B51"><mixed-citation xmlns:xlink="http://www.w3.org/1999/xlink" xlink:type="simple"><person-group><name name-style="western"><surname>Scott</surname><given-names>T</given-names></name></person-group> (<year>1903</year>) <article-title>On some new and rare <tp:taxon-name><tp:taxon-name-part taxon-name-part-type="subphylum">Crustacea</tp:taxon-name-part></tp:taxon-name> collected at various times in connection with the investigations of the Fisheries board for Scotland.</article-title><source>Twenty-first Annual Report of the Fishery Board for Scotland</source><volume>21</volume>(<issue>3</issue>): <fpage>109</fpage>–<lpage>135</lpage>.</mixed-citation></ref><ref id="B2"><mixed-citation xmlns:xlink="http://www.w3.org/1999/xlink" xlink:type="simple"><person-group><name name-style="western"><surname>Bocquet</surname><given-names>C</given-names></name><name name-style="western"><surname>Stock</surname><given-names>JH</given-names></name><name name-style="western"><surname>Bernard</surname><given-names>F</given-names></name></person-group> (<year>1959</year>) <article-title>Copépodes parasites d’invertébrés des côtes de France. IX. Description d’une nouvelle espece remarquable de <tp:taxon-name><tp:taxon-name-part taxon-name-part-type="family">Lichomolgidae</tp:taxon-name-part></tp:taxon-name>. <italic><tp:taxon-name><tp:taxon-name-part taxon-name-part-type="genus">Heteranthessius</tp:taxon-name-part><tp:taxon-name-part taxon-name-part-type="species">scotti</tp:taxon-name-part></tp:taxon-name></italic> n. sp. (<tp:taxon-name><tp:taxon-name-part taxon-name-part-type="order">Cyclopoida</tp:taxon-name-part></tp:taxon-name>).</article-title><source>Proceedings of the Koninklijke Nederlande Akademie van Wetenschappen series c</source><volume>62</volume>(<issue>2</issue>): <fpage>111</fpage>–<lpage>118</lpage>.</mixed-citation></ref><ref id="B55"><mixed-citation xmlns:xlink="http://www.w3.org/1999/xlink" xlink:type="simple"><person-group><name name-style="western"><surname>Stock</surname><given-names>JH</given-names></name></person-group> (<year>1971</year>) <article-title>Découverte du genre <tp:taxon-name><tp:taxon-name-part taxon-name-part-type="genus">Heteranthessius</tp:taxon-name-part></tp:taxon-name> (<tp:taxon-name><tp:taxon-name-part taxon-name-part-type="subclass">Copepoda</tp:taxon-name-part></tp:taxon-name>) on Méditerranée: <italic><tp:taxon-name><tp:taxon-name-part taxon-name-part-type="genus">H.</tp:taxon-name-part><tp:taxon-name-part taxon-name-part-type="species">furcatus</tp:taxon-name-part></tp:taxon-name></italic> n. sp.</article-title><source>Bulletin de la Société Zoologique de France</source><volume>95</volume>: <fpage>335</fpage>–<lpage>340</lpage>.</mixed-citation></ref><ref id="B39"><mixed-citation xmlns:xlink="http://www.w3.org/1999/xlink" xlink:type="simple"><person-group><name name-style="western"><surname>López-González</surname><given-names>PJ</given-names></name><name name-style="western"><surname>Conradi</surname><given-names>M</given-names></name></person-group> (<year>1995</year>) <article-title><italic><tp:taxon-name><tp:taxon-name-part taxon-name-part-type="genus">Heteranthessius</tp:taxon-name-part><tp:taxon-name-part taxon-name-part-type="species">hoi</tp:taxon-name-part></tp:taxon-name></italic>, a new species (<tp:taxon-name><tp:taxon-name-part taxon-name-part-type="subclass">Copepoda</tp:taxon-name-part></tp:taxon-name>: <tp:taxon-name><tp:taxon-name-part taxon-name-part-type="family">Pseudanthessiidae</tp:taxon-name-part></tp:taxon-name>) from a sea-anemone in the Straits of Gibraltar, with remarks on the genus.</article-title><source>Proceedings of the Biological Society of Washington</source><volume>108</volume>(<issue>1</issue>): <fpage>107</fpage>–<lpage>116</lpage>.</mixed-citation></ref></ref-list></tp:taxon-treatment>
