# Supplementary material for: ﻿Symbiotic copepods (Cyclopoida and Siphonostomatoida) collected by light trap from Korea
Source: Zookeys. 2022 Jul 28;1115:1–71. doi: 10.3897/zookeys.1115.83266 (PMC9848874; doi:10.3897/zookeys.1115.83266)
Supplement: XML Treatment for Pusanomyicola [file zookeys.1115.83266-treatment17.xml]

<!DOCTYPE tp:taxon-treatment
  PUBLIC "-//TaxonX//DTD Taxonomic Treatment Publishing DTD v0 20100105//EN" "tax-treatment-NSO.dtd">
<tp:taxon-treatment xmlns:tp="http://www.plazi.org/taxpub"><tp:treatment-meta><kwd-group><label>Taxon classification</label><kwd>
                <named-content content-type="kingdom">Animalia</named-content>
              </kwd><kwd>
                <named-content content-type="order">Cyclopoida</named-content>
              </kwd><kwd>
                <named-content content-type="family">Myicolidae</named-content>
              </kwd></kwd-group><mixed-citation publication-type="journal"><person-group><name><surname>Lee</surname><given-names>Jimin</given-names></name><name><surname>Chang</surname><given-names>Cheon Young</given-names></name><name><surname>Kim</surname><given-names>Il-Hoi</given-names></name></person-group><article-title>﻿Symbiotic copepods (<tp:taxon-name><tp:taxon-name-part taxon-name-part-type="order">Cyclopoida</tp:taxon-name-part></tp:taxon-name> and <tp:taxon-name><tp:taxon-name-part taxon-name-part-type="order">Siphonostomatoida</tp:taxon-name-part></tp:taxon-name>) collected by light trap from Korea</article-title><source>Zookeys</source><day>28</day><month>07</month><year>2022</year><volume>1115</volume><fpage>1</fpage><lpage>71</lpage><pub-id pub-id-type="doi">10.3897/zookeys.1115.83266</pub-id></mixed-citation></tp:treatment-meta><tp:nomenclature><label>﻿</label><tp:taxon-name>
              <object-id xmlns:xlink="http://www.w3.org/1999/xlink" content-type="arpha" xlink:type="simple">019E2CE3-04C5-51F3-A795-4D0D711F9929</object-id>
              <tp:taxon-name-part taxon-name-part-type="genus" reg="Pusanomyicola">Pusanomyicola</tp:taxon-name-part>
              <object-id xmlns:xlink="http://www.w3.org/1999/xlink" content-type="zoobank" xlink:type="simple">https://zoobank.org/D280A953-BE0A-458B-A438-650794FC0354</object-id>
            </tp:taxon-name><tp:taxon-status xmlns:xlink="http://www.w3.org/1999/xlink" xlink:type="simple">gen. nov.</tp:taxon-status></tp:nomenclature><tp:treatment-sec sec-type="diagnosis" id="SECID0EYSAI"><title>Diagnosis.</title><p><bold>Male.</bold> Body narrow, cyclopiform, clearly segmented. Prosome consisting of cephalosome and four pedigerous somites. Urosome six-segmented. Caudal ramus with six setae, Antennule seven-segmented, heavily armed with setae and aesthetascs; first and second segments with multiple aesthetascs. Antenna three-segmented, consisting of coxobasis and two-segmented endopod, and terminated in single, strong claw. Labrum broader than long, with short posterolateral lobes. Mandible distally armed with three denticle-like elements, innermost one articulate at base. Maxillule as lobe tipped with two setae. Maxilla as lobe tipped with single seta. Maxilliped four-segmented; armature formula 0, 2, 0, and 1; terminal claw reduced, rudimentary. Legs 1–4 biramous, with three-segmented rami. Coxa of all swimming legs with small inner seta. Leg 1 lacking inner distal armature element on basis. Second endopodal segment of legs 2–4 armed with two inner setae. Third endopodal segment of legs 2 and 3 armed with three spines plus three setae (formula I, II, 3). Third exopodal segment of legs 3 and 4 armed with three spines plus five setae (formula II, I, 5). Leg 5 consisting of protopod and exopod; protopod well-defined from somite; exopod armed with three setae. Leg 6 represented by three setae on genital operculum.</p></tp:treatment-sec><tp:treatment-sec sec-type="type species" id="SECID0EATAI"><title>Type species.</title><p><italic><tp:taxon-name><tp:taxon-name-part taxon-name-part-type="genus" reg="Pusanomyicola">Pusanomyicola</tp:taxon-name-part><tp:taxon-name-part taxon-name-part-type="species" reg="sensitivus">sensitivus</tp:taxon-name-part></tp:taxon-name></italic> gen. nov., sp. nov. (original designation).</p></tp:treatment-sec><tp:treatment-sec sec-type="etymology" id="SECID0ERTAI"><title>Etymology.</title><p>The generic name is the combination of “Pusan”, the type locality of the type species, and <italic><tp:taxon-name><tp:taxon-name-part taxon-name-part-type="genus" reg="Myicola">Myicola</tp:taxon-name-part></tp:taxon-name></italic>, the type genus of the family. Gender masculine.</p></tp:treatment-sec><tp:treatment-sec sec-type="remarks" id="SECID0E5TAI"><title>Remarks.</title><p><xref ref-type="bibr" rid="B5">Boxshall and Halsey (2004)</xref> recognized eight genera in the family <tp:taxon-name><tp:taxon-name-part taxon-name-part-type="family">Myicolidae</tp:taxon-name-part></tp:taxon-name>, including the highly transformed genus <italic><tp:taxon-name><tp:taxon-name-part taxon-name-part-type="genus" reg="Crucisoma">Crucisoma</tp:taxon-name-part></tp:taxon-name></italic> Kabata, 1981. While establishing the family <tp:taxon-name><tp:taxon-name-part taxon-name-part-type="family">Anthessiidae</tp:taxon-name-part></tp:taxon-name>, <xref ref-type="bibr" rid="B22">Humes (1986)</xref> excluded <italic><tp:taxon-name><tp:taxon-name-part taxon-name-part-type="genus" reg="Conchocheres">Conchocheres</tp:taxon-name-part></tp:taxon-name></italic> Sars, 1918 from this family due to the lack of long elements on the mandible, the absence of the maxilliped in the female, and the presence of three setae only on the exopod of leg 5, but he did not determine the familial position of <italic><tp:taxon-name><tp:taxon-name-part taxon-name-part-type="genus" reg="Conchocheres">Conchocheres</tp:taxon-name-part></tp:taxon-name></italic>. <xref ref-type="bibr" rid="B5">Boxshall and Halsey (2004)</xref> tentatively placed <italic><tp:taxon-name><tp:taxon-name-part taxon-name-part-type="genus" reg="Conchocheres">Conchocheres</tp:taxon-name-part></tp:taxon-name></italic> in the <tp:taxon-name><tp:taxon-name-part taxon-name-part-type="family">Myicolidae</tp:taxon-name-part></tp:taxon-name> on the basis of similarities in the armature of the antenna and in the form of the caudal rami, but they mentioned that the genus differed from all myicolids in the absence of the inner seta on the basis of leg 1, a characteristic found in the <tp:taxon-name><tp:taxon-name-part taxon-name-part-type="family">Anthessiidae</tp:taxon-name-part></tp:taxon-name>.</p><p>It is notable that one typical feature of the <tp:taxon-name><tp:taxon-name-part taxon-name-part-type="family">Anthessiidae</tp:taxon-name-part></tp:taxon-name> is in the antennule. In poecilostome cyclopods, the armature of three terminal segments of the antennule (4+aesthetasc, 2+aesthetasc, and 7+aesthetasc) is generally determined as early as the copepodid II stage, and this armature formula remains unchanged throughout subsequent developmental stages. However, the position of the aesthetasc on the antepenultimate segment (the segment of 4+aesthetasc) differs between the <tp:taxon-name><tp:taxon-name-part taxon-name-part-type="family">Anthessiidae</tp:taxon-name-part></tp:taxon-name> and other poecilostome families, since the aesthetasc in the <tp:taxon-name><tp:taxon-name-part taxon-name-part-type="family">Anthessiidae</tp:taxon-name-part></tp:taxon-name> is inserted at the distal corner, accompanied with anterodistal seta (Fig. <xref ref-type="fig" rid="F15">15B</xref>), whereas it is inserted near the proximal seta (Fig. <xref ref-type="fig" rid="F15">15A</xref>) in other poecilostome families, such as the <tp:taxon-name><tp:taxon-name-part taxon-name-part-type="family">Myicolidae</tp:taxon-name-part></tp:taxon-name>, <tp:taxon-name><tp:taxon-name-part taxon-name-part-type="family">Clausidiidae</tp:taxon-name-part></tp:taxon-name>, <tp:taxon-name><tp:taxon-name-part taxon-name-part-type="family">Ergasilidae</tp:taxon-name-part></tp:taxon-name>, and lichomolgoid families. <italic><tp:taxon-name><tp:taxon-name-part taxon-name-part-type="genus" reg="Pusanomyicola">Pusanomyicola</tp:taxon-name-part></tp:taxon-name></italic> gen. nov. and <italic><tp:taxon-name><tp:taxon-name-part taxon-name-part-type="genus" reg="Conchocheres">Conchocheres</tp:taxon-name-part></tp:taxon-name></italic> share the armature pattern of the latter poecilostome families.</p><fig id="F15" position="float" orientation="portrait"><object-id xmlns:xlink="http://www.w3.org/1999/xlink" content-type="doi" xlink:type="simple">10.3897/zookeys.1115.83266.figure15</object-id><object-id xmlns:xlink="http://www.w3.org/1999/xlink" content-type="arpha" xlink:type="simple">B0B3D641-5A55-50EF-B368-E0B4C112779E</object-id><label>Figure 15.</label><caption><p>Antennule of copepodid II stage of <italic><tp:taxon-name><tp:taxon-name-part taxon-name-part-type="genus" reg="Critomolgus">Critomolgus</tp:taxon-name-part><tp:taxon-name-part taxon-name-part-type="species" reg="anthopleurus">anthopleurus</tp:taxon-name-part></tp:taxon-name></italic> Kim (<bold>A</bold>) and <italic><tp:taxon-name><tp:taxon-name-part taxon-name-part-type="genus" reg="Anthessius">Anthessius</tp:taxon-name-part><tp:taxon-name-part taxon-name-part-type="species" reg="dolabellae">dolabellae</tp:taxon-name-part></tp:taxon-name></italic> Humes &amp; Ho,1965 (<bold>B</bold>). Scale bars: 0.02 mm. <bold>A</bold> redrawn from <xref ref-type="bibr" rid="B28">Kim (2003)</xref>.</p></caption><graphic xmlns:xlink="http://www.w3.org/1999/xlink" xlink:href="zookeys-1115-001_article-83266__-g015.jpg" position="float" orientation="portrait" xlink:type="simple" id="oo_720735.jpg"><uri content-type="original_file" xlink:type="simple">https://binary.pensoft.net/fig/720735</uri></graphic></fig><p><italic><tp:taxon-name><tp:taxon-name-part taxon-name-part-type="genus" reg="Pusanomyicola">Pusanomyicola</tp:taxon-name-part></tp:taxon-name></italic> gen. nov. is more similar to <italic><tp:taxon-name><tp:taxon-name-part taxon-name-part-type="genus" reg="Conchocheres">Conchocheres</tp:taxon-name-part></tp:taxon-name></italic> than to any other known genera of the <tp:taxon-name><tp:taxon-name-part taxon-name-part-type="family">Myicolidae</tp:taxon-name-part></tp:taxon-name>; their shared features are the unsegmented maxilla bearing a single distal element, the absence of the inner distal element on the basis of leg 1, and the possession of only three setae on the exopod of leg 5. Nevertheless, <italic><tp:taxon-name><tp:taxon-name-part taxon-name-part-type="genus" reg="Pusanomyicola">Pusanomyicola</tp:taxon-name-part></tp:taxon-name></italic> gen. nov. cannot be considered congeneric with <italic><tp:taxon-name><tp:taxon-name-part taxon-name-part-type="genus" reg="Conchocheres">Conchocheres</tp:taxon-name-part></tp:taxon-name></italic> due to their significant differences on the generic level, as follows: (1) the male urosome is five-segmented in <italic><tp:taxon-name><tp:taxon-name-part taxon-name-part-type="genus" reg="Conchocheres">Conchocheres</tp:taxon-name-part><tp:taxon-name-part taxon-name-part-type="species" reg="malleolatus">malleolatus</tp:taxon-name-part></tp:taxon-name></italic> Sars, 1918, the type and only species of <italic><tp:taxon-name><tp:taxon-name-part taxon-name-part-type="genus" reg="Conchocheres">Conchocheres</tp:taxon-name-part></tp:taxon-name></italic>, while it is six-segmented in <italic><tp:taxon-name><tp:taxon-name-part taxon-name-part-type="genus" reg="Pusanomyicola">Pusanomyicola</tp:taxon-name-part><tp:taxon-name-part taxon-name-part-type="species" reg="sensitivus">sensitivus</tp:taxon-name-part></tp:taxon-name></italic> gen. nov., sp. nov.; (2) the male antennule of <italic><tp:taxon-name><tp:taxon-name-part taxon-name-part-type="genus" reg="Conchocheres">C.</tp:taxon-name-part><tp:taxon-name-part taxon-name-part-type="species" reg="malleolatus">malleolatus</tp:taxon-name-part></tp:taxon-name></italic> bears five aesthetascs as illustrated by <xref ref-type="bibr" rid="B50">Sars (1918)</xref>, but as many as 28 aesthetascs in <italic><tp:taxon-name><tp:taxon-name-part taxon-name-part-type="genus" reg="Pusanomyicola">P.</tp:taxon-name-part><tp:taxon-name-part taxon-name-part-type="species" reg="sensitivus">sensitivus</tp:taxon-name-part></tp:taxon-name></italic> gen. nov., sp. nov.; (3) the male maxilliped of <italic><tp:taxon-name><tp:taxon-name-part taxon-name-part-type="genus" reg="Conchocheres">C.</tp:taxon-name-part><tp:taxon-name-part taxon-name-part-type="species" reg="malleolatus">malleolatus</tp:taxon-name-part></tp:taxon-name></italic> bears a large terminal hook, while it is markedly reduced in <italic><tp:taxon-name><tp:taxon-name-part taxon-name-part-type="genus" reg="Pusanomyicola">P.</tp:taxon-name-part><tp:taxon-name-part taxon-name-part-type="species" reg="sensitivus">sensitivus</tp:taxon-name-part></tp:taxon-name></italic> gen. nov., sp. nov.; (4) the third exopodal segment of leg 1 is armed with three spines plus four setae (II, I, 4) in <italic><tp:taxon-name><tp:taxon-name-part taxon-name-part-type="genus" reg="Conchocheres">C.</tp:taxon-name-part><tp:taxon-name-part taxon-name-part-type="species" reg="malleolatus">malleolatus</tp:taxon-name-part></tp:taxon-name></italic>, but with four spines plus four setae (III, I, 4) in <italic><tp:taxon-name><tp:taxon-name-part taxon-name-part-type="genus" reg="Pusanomyicola">P.</tp:taxon-name-part><tp:taxon-name-part taxon-name-part-type="species" reg="sensitivus">sensitivus</tp:taxon-name-part></tp:taxon-name></italic> gen. nov., sp. nov.; and (5) the third endopodal segment of leg 4 is armed with one spine plus three setae (I, 3) in <italic><tp:taxon-name><tp:taxon-name-part taxon-name-part-type="genus" reg="Conchocheres">C.</tp:taxon-name-part><tp:taxon-name-part taxon-name-part-type="species" reg="malleolatus">malleolatus</tp:taxon-name-part></tp:taxon-name></italic>, but with three spines plus two setae (I, II, 2) in <italic><tp:taxon-name><tp:taxon-name-part taxon-name-part-type="genus" reg="Pusanomyicola">P.</tp:taxon-name-part><tp:taxon-name-part taxon-name-part-type="species" reg="sensitivus">sensitivus</tp:taxon-name-part></tp:taxon-name></italic> gen. nov., sp. nov.</p><p>We place <italic><tp:taxon-name><tp:taxon-name-part taxon-name-part-type="genus" reg="Pusanomyicola">Pusanomyicola</tp:taxon-name-part></tp:taxon-name></italic> gen. nov. in the <tp:taxon-name><tp:taxon-name-part taxon-name-part-type="family">Myicolidae</tp:taxon-name-part></tp:taxon-name> on the basis of its myicolid form of antenna bearing a single robust terminal claw and a truncate inner distal seta on the terminal segment, the presence of a group of spinules on the labrum, maxilla and genital operculum, and the myicolid form mandible. We confirm that <italic><tp:taxon-name><tp:taxon-name-part taxon-name-part-type="genus" reg="Conchocheres">Conchocheres</tp:taxon-name-part></tp:taxon-name></italic>, which shares important character states with <italic><tp:taxon-name><tp:taxon-name-part taxon-name-part-type="genus" reg="Pusanomyicola">Pusanomyicola</tp:taxon-name-part></tp:taxon-name></italic> gen. nov., is placed in the <tp:taxon-name><tp:taxon-name-part taxon-name-part-type="family">Myicolidae</tp:taxon-name-part></tp:taxon-name>, as well.</p></tp:treatment-sec><ref-list><ref id="B5"><mixed-citation xmlns:xlink="http://www.w3.org/1999/xlink" xlink:type="simple"><person-group><name name-style="western"><surname>Boxshall</surname><given-names>GA</given-names></name><name name-style="western"><surname>Halsey</surname><given-names>SH</given-names></name></person-group> (<year>2004</year>) <source>An Introduction to Copepod Diversity.</source><publisher-name>The Ray Society</publisher-name>, <publisher-loc>London</publisher-loc>, <size units="page">966 pp</size>.</mixed-citation></ref><ref id="B22"><mixed-citation xmlns:xlink="http://www.w3.org/1999/xlink" xlink:type="simple"><person-group><name name-style="western"><surname>Humes</surname><given-names>AG</given-names></name></person-group> (<year>1986</year>) <article-title><italic><tp:taxon-name><tp:taxon-name-part taxon-name-part-type="genus">Myicola</tp:taxon-name-part><tp:taxon-name-part taxon-name-part-type="species">metisiensis</tp:taxon-name-part></tp:taxon-name></italic> (<tp:taxon-name><tp:taxon-name-part taxon-name-part-type="subclass">Copepoda</tp:taxon-name-part></tp:taxon-name>: <tp:taxon-name><tp:taxon-name-part taxon-name-part-type="order">Poecilostomatoida</tp:taxon-name-part></tp:taxon-name>), a parasite of the bivalve <italic><tp:taxon-name><tp:taxon-name-part taxon-name-part-type="genus">Mya</tp:taxon-name-part><tp:taxon-name-part taxon-name-part-type="species">arenaria</tp:taxon-name-part></tp:taxon-name></italic> in eastern Canada, redefinition of the <tp:taxon-name><tp:taxon-name-part taxon-name-part-type="family">Myicolidae</tp:taxon-name-part></tp:taxon-name>, and diagnosis of the <tp:taxon-name><tp:taxon-name-part taxon-name-part-type="family">Anthessiidae</tp:taxon-name-part></tp:taxon-name> n. fam.</article-title><source>Canadian Journal of Zoology</source><volume>64</volume>(<issue>4</issue>): <fpage>1021</fpage>–<lpage>1033</lpage>. <ext-link xlink:type="simple" ext-link-type="doi" xlink:href="10.1139/z86-152">https://doi.org/10.1139/z86-152</ext-link></mixed-citation></ref><ref id="B28"><mixed-citation xmlns:xlink="http://www.w3.org/1999/xlink" xlink:type="simple"><person-group><name name-style="western"><surname>Kim</surname><given-names>I-H</given-names></name></person-group> (<year>2003</year>) <article-title>Copepodid stages of <italic><tp:taxon-name><tp:taxon-name-part taxon-name-part-type="genus">Critomolgus</tp:taxon-name-part><tp:taxon-name-part taxon-name-part-type="species">anthopleurus</tp:taxon-name-part></tp:taxon-name></italic> (<tp:taxon-name><tp:taxon-name-part taxon-name-part-type="subclass">Copepoda</tp:taxon-name-part></tp:taxon-name>, <tp:taxon-name><tp:taxon-name-part taxon-name-part-type="order">Poecilostomatoida</tp:taxon-name-part></tp:taxon-name>, <tp:taxon-name><tp:taxon-name-part taxon-name-part-type="family">Rhynchomolgidae</tp:taxon-name-part></tp:taxon-name>).</article-title><source>Journal of Crustacean Biology</source><volume>23</volume>(<issue>3</issue>): <fpage>558</fpage>–<lpage>567</lpage>. <ext-link xlink:type="simple" ext-link-type="doi" xlink:href="10.1651/C-2375">https://doi.org/10.1651/C-2375</ext-link></mixed-citation></ref><ref id="B50"><mixed-citation xmlns:xlink="http://www.w3.org/1999/xlink" xlink:type="simple"><person-group><name name-style="western"><surname>Sars</surname><given-names>GO</given-names></name></person-group> (<year>1918</year>) <article-title><tp:taxon-name><tp:taxon-name-part taxon-name-part-type="subclass">Copepoda</tp:taxon-name-part></tp:taxon-name><tp:taxon-name><tp:taxon-name-part taxon-name-part-type="order">Cyclopoida</tp:taxon-name-part></tp:taxon-name>. Parts XIII &amp; XIV. <tp:taxon-name><tp:taxon-name-part taxon-name-part-type="family">Lichomolgidae</tp:taxon-name-part></tp:taxon-name> (concluded), <tp:taxon-name><tp:taxon-name-part taxon-name-part-type="family">Oncaeidae</tp:taxon-name-part></tp:taxon-name>, <tp:taxon-name><tp:taxon-name-part taxon-name-part-type="family">Corycaeidae</tp:taxon-name-part></tp:taxon-name>, <tp:taxon-name><tp:taxon-name-part taxon-name-part-type="family">Ergasilidae</tp:taxon-name-part></tp:taxon-name>, <tp:taxon-name><tp:taxon-name-part taxon-name-part-type="family">Clausiidae</tp:taxon-name-part></tp:taxon-name>, <tp:taxon-name><tp:taxon-name-part taxon-name-part-type="family">Eunicicolidae</tp:taxon-name-part></tp:taxon-name>, Supplement. An account of the <tp:taxon-name><tp:taxon-name-part taxon-name-part-type="subphylum">Crustacea</tp:taxon-name-part></tp:taxon-name> of Norway with short descriptions and figures of all the species.</article-title><source>Bergen Museum, Bergen</source><volume>6</volume>: <fpage>172</fpage>–<lpage>225</lpage>.</mixed-citation></ref></ref-list></tp:taxon-treatment>
