# Supplementary material for: ﻿Symbiotic copepods (Cyclopoida and Siphonostomatoida) collected by light trap from Korea
Source: Zookeys. 2022 Jul 28;1115:1–71. doi: 10.3897/zookeys.1115.83266 (PMC9848874; doi:10.3897/zookeys.1115.83266)
Supplement: XML Treatment for Polyankylis ovilaxa [file zookeys.1115.83266-treatment19.xml]

<!DOCTYPE tp:taxon-treatment
  PUBLIC "-//TaxonX//DTD Taxonomic Treatment Publishing DTD v0 20100105//EN" "tax-treatment-NSO.dtd">
<tp:taxon-treatment xmlns:tp="http://www.plazi.org/taxpub"><tp:treatment-meta><kwd-group><label>Taxon classification</label><kwd>
                  <named-content content-type="kingdom">Animalia</named-content>
                </kwd><kwd>
                  <named-content content-type="order">Cyclopoida</named-content>
                </kwd><kwd>
                  <named-content content-type="family">Polyankyliidae</named-content>
                </kwd></kwd-group><mixed-citation publication-type="journal"><person-group><name><surname>Lee</surname><given-names>Jimin</given-names></name><name><surname>Chang</surname><given-names>Cheon Young</given-names></name><name><surname>Kim</surname><given-names>Il-Hoi</given-names></name></person-group><article-title>﻿Symbiotic copepods (<tp:taxon-name><tp:taxon-name-part taxon-name-part-type="order">Cyclopoida</tp:taxon-name-part></tp:taxon-name> and <tp:taxon-name><tp:taxon-name-part taxon-name-part-type="order">Siphonostomatoida</tp:taxon-name-part></tp:taxon-name>) collected by light trap from Korea</article-title><source>Zookeys</source><day>28</day><month>07</month><year>2022</year><volume>1115</volume><fpage>1</fpage><lpage>71</lpage><pub-id pub-id-type="doi">10.3897/zookeys.1115.83266</pub-id></mixed-citation></tp:treatment-meta><tp:nomenclature><label>﻿</label><tp:taxon-name>
                <object-id xmlns:xlink="http://www.w3.org/1999/xlink" content-type="arpha" xlink:type="simple">28A2073F-3352-50FF-AB01-B5882111C159</object-id>
                <tp:taxon-name-part taxon-name-part-type="genus" reg="Polyankylis">Polyankylis</tp:taxon-name-part>
                <tp:taxon-name-part taxon-name-part-type="species" reg="ovilaxa">ovilaxa</tp:taxon-name-part>
              </tp:taxon-name><tp:taxon-authority>Kim, 2014</tp:taxon-authority></tp:nomenclature><tp:treatment-sec sec-type="material" id="SECID0EOLBI"><title>Material examined.</title><p>One ♀, Site 27, 09 Jul. 2016.</p></tp:treatment-sec><tp:treatment-sec sec-type="remarks" id="SECID0ETLBI"><title>Remarks.</title><p><xref ref-type="bibr" rid="B33">Kim (2014)</xref> described this copepod as an associate of the terebellid polychaete <italic><tp:taxon-name><tp:taxon-name-part taxon-name-part-type="genus" reg="Thelepus">Thelepus</tp:taxon-name-part><tp:taxon-name-part taxon-name-part-type="species" reg="japonicus">japonicus</tp:taxon-name-part></tp:taxon-name></italic> Marenzeller, 1884 from the south coast of Korea.</p></tp:treatment-sec><ref-list><ref id="B33"><mixed-citation xmlns:xlink="http://www.w3.org/1999/xlink" xlink:type="simple"><person-group><name name-style="western"><surname>Kim</surname><given-names>I-H</given-names></name></person-group> (<year>2014</year>) <article-title>Six new species of <tp:taxon-name><tp:taxon-name-part taxon-name-part-type="subclass">Copepoda</tp:taxon-name-part></tp:taxon-name> (<tp:taxon-name><tp:taxon-name-part taxon-name-part-type="family">Clausiidae</tp:taxon-name-part></tp:taxon-name>, <tp:taxon-name><tp:taxon-name-part taxon-name-part-type="family">Pseudanthessiidae</tp:taxon-name-part></tp:taxon-name>, <tp:taxon-name><tp:taxon-name-part taxon-name-part-type="family">Polyankyliidae</tp:taxon-name-part></tp:taxon-name>) associated with polychaetes from Korea.</article-title><source>Journal of Species Research</source><volume>3</volume>(<issue>2</issue>): <fpage>95</fpage>–<lpage>122</lpage>. <ext-link xlink:type="simple" ext-link-type="doi" xlink:href="10.12651/JSR.2014.3.2.095">https://doi.org/10.12651/JSR.2014.3.2.095</ext-link></mixed-citation></ref></ref-list></tp:taxon-treatment>
