# Supplementary material for: ﻿Symbiotic copepods (Cyclopoida and Siphonostomatoida) collected by light trap from Korea
Source: Zookeys. 2022 Jul 28;1115:1–71. doi: 10.3897/zookeys.1115.83266 (PMC9848874; doi:10.3897/zookeys.1115.83266)
Supplement: XML Treatment for Pseudanthessius linguifer [file zookeys.1115.83266-treatment21.xml]

<!DOCTYPE tp:taxon-treatment
  PUBLIC "-//TaxonX//DTD Taxonomic Treatment Publishing DTD v0 20100105//EN" "tax-treatment-NSO.dtd">
<tp:taxon-treatment xmlns:tp="http://www.plazi.org/taxpub"><tp:treatment-meta><kwd-group><label>Taxon classification</label><kwd>
                  <named-content content-type="kingdom">Animalia</named-content>
                </kwd><kwd>
                  <named-content content-type="order">Cyclopoida</named-content>
                </kwd><kwd>
                  <named-content content-type="family">Pseudanthessiidae</named-content>
                </kwd></kwd-group><mixed-citation publication-type="journal"><person-group><name><surname>Lee</surname><given-names>Jimin</given-names></name><name><surname>Chang</surname><given-names>Cheon Young</given-names></name><name><surname>Kim</surname><given-names>Il-Hoi</given-names></name></person-group><article-title>﻿Symbiotic copepods (<tp:taxon-name><tp:taxon-name-part taxon-name-part-type="order">Cyclopoida</tp:taxon-name-part></tp:taxon-name> and <tp:taxon-name><tp:taxon-name-part taxon-name-part-type="order">Siphonostomatoida</tp:taxon-name-part></tp:taxon-name>) collected by light trap from Korea</article-title><source>Zookeys</source><day>28</day><month>07</month><year>2022</year><volume>1115</volume><fpage>1</fpage><lpage>71</lpage><pub-id pub-id-type="doi">10.3897/zookeys.1115.83266</pub-id></mixed-citation></tp:treatment-meta><tp:nomenclature><label>﻿</label><tp:taxon-name>
                <object-id xmlns:xlink="http://www.w3.org/1999/xlink" content-type="arpha" xlink:type="simple">E2AA7EA4-BF29-5546-A5ED-C4D03106245B</object-id>
                <tp:taxon-name-part taxon-name-part-type="genus" reg="Pseudanthessius">Pseudanthessius</tp:taxon-name-part>
                <tp:taxon-name-part taxon-name-part-type="species" reg="linguifer">linguifer</tp:taxon-name-part>
                <object-id xmlns:xlink="http://www.w3.org/1999/xlink" content-type="zoobank" xlink:type="simple">https://zoobank.org/99BB54CC-6289-4E0D-9B8C-8D4AE3EF5805</object-id>
              </tp:taxon-name><tp:taxon-status xmlns:xlink="http://www.w3.org/1999/xlink" xlink:type="simple">sp. nov.</tp:taxon-status><xref ref-type="fig" rid="F20">Figs 20</xref><xref ref-type="fig" rid="F21">, 21</xref></tp:nomenclature><tp:treatment-sec sec-type="material" id="SECID0EQ5BI"><title>Material examined.</title><p><bold><italic>Holotype</italic></bold> ♀ (<abbrev xmlns:xlink="http://www.w3.org/1999/xlink" xlink:title="Marine Biodiversity Institute of Korea" id="ABBRID0E25BI" xlink:type="simple">MABIK</abbrev> CR00250120) and intact <bold><italic>paratypes</italic></bold> 3 ♀♀ (<abbrev xmlns:xlink="http://www.w3.org/1999/xlink" xlink:title="Marine Biodiversity Institute of Korea" id="ABBRID0EC6BI" xlink:type="simple">MABIK</abbrev> CR00250121) preserved in 90% alcohol, and paratype ♀ dissected and mounted on a slide, Site 22 (Yesong, Bogil Island, south coast, <named-content xmlns:xlink="http://www.w3.org/1999/xlink" content-type="dwc:verbatimCoordinates" xlink:type="simple"><named-content content-type="geo-json" specific-use="{&#34;type&#34;:&#34;Point&#34;,&#34;coordinates&#34;:[126.563611,34.136389]}" id="NCID0EJ6BI" xlink:type="simple">34°08'11"N, 126°33'49"E</named-content></named-content>), 31 May 2021, leg. J. Lee; ♀ dissected and mounted on a slide, Site 23 (Haenam, south coast, <named-content xmlns:xlink="http://www.w3.org/1999/xlink" content-type="dwc:verbatimCoordinates" xlink:type="simple"><named-content content-type="geo-json" specific-use="{&#34;type&#34;:&#34;Point&#34;,&#34;coordinates&#34;:[126.530556,34.299167]}" id="NCID0ER6BI" xlink:type="simple">34°17'57"N, 126°31'50"E</named-content></named-content>), 24 Apr. 2021, leg. J. Lee and C. Y. Chang. Dissected specimens are retained in the collection of I.-H. Kim.</p></tp:treatment-sec><tp:treatment-sec sec-type="description" id="SECID0EW6BI"><title>Description.</title><p><bold>Female.</bold> Body (Fig. <xref ref-type="fig" rid="F20">20A</xref>) narrow. Body length of dissected and figured paratype 1.23 mm (length range 1.17–1.32 mm, holotype 1.19 mm). Maximum width 385 μm across cephalothorax. Prosome 727 μm long. Cephalothorax 463 μm long, distinctly longer than wide, with weak dorsal suture line delimiting cephalosome and first pedigerous somite. Fourth pedigerous somite with point near posterolateral corners; other prosomal somites with rounded corners. Urosome (Fig. <xref ref-type="fig" rid="F20">20B</xref>) shorter than prosome, five-segmented. Fifth pedigerous somite 102 μm wide. Genital double-somite ~ 1.5 × longer than wide (182 × 123 μm), consisting of narrow anterior 17%, inflated middle 49%, and narrow posterior 34%; dorsally covered by brownish sticky material; genital apertures characteristically positioned ventrolaterally (Fig. <xref ref-type="fig" rid="F21">21G</xref>) at 45% region of double-somite length; broader middle region bearing linguiform process dorsolaterally, posterior to each genital aperture (Fig. <xref ref-type="fig" rid="F20">20C</xref>); narrow posterior region with four horizontal membranous flanges (Fig. <xref ref-type="fig" rid="F20">20C</xref>) on dorsal surface, anterior one short, curved. Three free abdominal somites 45 × 49 μm, 25 × 44 μm, and 56 × 42 μm, respectively. Anal somite with minute spinules along posteroventral margin. Caudal ramus (Fig. <xref ref-type="fig" rid="F20">20D</xref>) elongate, 10 × longer than wide (155 × 15.5 μm), 2.77 × longer than anal somite, armed with six setae (seta II–VII); seta II (outer lateral seta) positioned at 78% length of ramus; setae IV–VI pinnate, other three setae naked.</p><fig id="F20" position="float" orientation="portrait"><object-id xmlns:xlink="http://www.w3.org/1999/xlink" content-type="doi" xlink:type="simple">10.3897/zookeys.1115.83266.figure20</object-id><object-id xmlns:xlink="http://www.w3.org/1999/xlink" content-type="arpha" xlink:type="simple">1BC3755B-DEC5-513F-AF9F-E8CCACFD0271</object-id><label>Figure 20.</label><caption><p><italic><tp:taxon-name><tp:taxon-name-part taxon-name-part-type="genus" reg="Pseudanthessius">Pseudanthessius</tp:taxon-name-part><tp:taxon-name-part taxon-name-part-type="species" reg="linguifer">linguifer</tp:taxon-name-part></tp:taxon-name></italic> sp. nov., female <bold>A</bold> habitus, dorsal <bold>B</bold> urosome, dorsal <bold>C</bold> proximal somites of urosome, dorsal <bold>D</bold> left caudal ramus, dorsal <bold>E</bold> rostrum <bold>F</bold> antennule <bold>G</bold> antenna <bold>H</bold> labrum <bold>I</bold> mandible <bold>J</bold> maxillule. Scale bars: 0.2 mm (<bold>A</bold>); 0.05 mm (<bold>B– D, F, G</bold>); 0.02 mm (<bold>E, H–J</bold>).</p></caption><graphic xmlns:xlink="http://www.w3.org/1999/xlink" xlink:href="zookeys-1115-001_article-83266__-g020.jpg" position="float" orientation="portrait" xlink:type="simple" id="oo_720740.jpg"><uri content-type="original_file" xlink:type="simple">https://binary.pensoft.net/fig/720740</uri></graphic></fig><p>Rostrum (Fig. <xref ref-type="fig" rid="F20">20E</xref>) tapering, as long as wide, abruptly narrowed subdistally, with round apex. Antennule (Fig. <xref ref-type="fig" rid="F20">20F</xref>) 295 μm long, seven-segmented; armature formula 4, 13, 6, 3, 4+aesthetasc, 2+aesthetasc, and 7+aesthetasc; all setae thin, naked; aesthetascs also thin, setiform. Antenna (Fig. <xref ref-type="fig" rid="F20">20G</xref>) four-segmented; first segment (coxobasis) with one seta inner distally; second segment (first endopodal segment) with one seta on inner margin and fine spinules along outer margin; third segment short, armed with one slender claw and two setae; terminal segment 3.28 × long than wide (77 × 23 μm), armed with four slender claws (inner and outer claws longer than middle two) plus three setae, and ornamented with fine spinules along outer margin.</p><p>Labrum (Fig. <xref ref-type="fig" rid="F20">20H</xref>) with long, divergent posterolateral lobes, with deep median incision; each lobe with angle on inner margin; posterior margin of lobes fringed with membrane. Mandible (Fig. <xref ref-type="fig" rid="F20">20I</xref>) with one large, tooth-like outer scale; gnathobase tapering, with row of minute spinules along inner margin, terminating in long, thin lash. Maxillule (Fig. <xref ref-type="fig" rid="F20">20J</xref>) with four unequal setae (three apical and one on inner margin) and one blunt tubercle on outer margin; middle of three distal setae larger than other two. Maxilla (Fig. <xref ref-type="fig" rid="F21">21A</xref>) two-segmented; proximal segment (syncoxa) unarmed; distal segment (basis) with extremely long distal lash and armed with two setae (setae I &amp; II); distal lash longer than remaining part maxilla, bearing one large claw-like process proximally, spinulose along convex outer margin; seta I large, slightly longer than half length of distal lash, spinulose along both margins; seta II unequally bifurcate at tip, with setiform outer furca and spinule-like inner furca; seta III absent. Maxilliped (Fig. <xref ref-type="fig" rid="F21">21B</xref>) three-segmented; first segment (syncoxa) longest but unarmed; second segment (basis) armed with two very unequal setae (proximal seta large, spiniform, longer than width of segment, more than 4 × as long as small distal seta), and ornamented with several longitudinal rows of fine spinules on inner surface; small third segment (endopod) tapering, claw-like, proximally with one spine and one small seta.</p><fig id="F21" position="float" orientation="portrait"><object-id xmlns:xlink="http://www.w3.org/1999/xlink" content-type="doi" xlink:type="simple">10.3897/zookeys.1115.83266.figure21</object-id><object-id xmlns:xlink="http://www.w3.org/1999/xlink" content-type="arpha" xlink:type="simple">59D69615-9502-5662-8626-BCD5C084AD0B</object-id><label>Figure 21.</label><caption><p><italic><tp:taxon-name><tp:taxon-name-part taxon-name-part-type="genus" reg="Pseudanthessius">Pseudanthessius</tp:taxon-name-part><tp:taxon-name-part taxon-name-part-type="species" reg="linguifer">linguifer</tp:taxon-name-part></tp:taxon-name></italic> sp. nov., female <bold>A</bold> maxilla <bold>B</bold> maxilliped <bold>C</bold> leg 1 <bold>D</bold> leg 2 <bold>E</bold> third endopodal segment of leg 3 <bold>F</bold> leg 4 <bold>G</bold> leg 5 and genital aperture, dorsal. Scale bars: 0.02 mm (<bold>A, B</bold>); 0.05 mm (<bold>C–G</bold>).</p></caption><graphic xmlns:xlink="http://www.w3.org/1999/xlink" xlink:href="zookeys-1115-001_article-83266__-g021.jpg" position="float" orientation="portrait" xlink:type="simple" id="oo_720741.jpg"><uri content-type="original_file" xlink:type="simple">https://binary.pensoft.net/fig/720741</uri></graphic></fig><p>Legs 1–4 (Fig. <xref ref-type="fig" rid="F21">21C–F</xref>) biramous. Legs 1–3 with three-segmented rami. Leg 4 with three-segmented exopod and one-segmented endopod. Inner coxal seta well-developed, pinnate in legs 1–4. Outer seta on basis thin, naked. Distal process between two distal spines on third endopodal segment of leg 2 blunt, slightly swollen. Three inner distal setae on third exopodal segment of legs 2 and 3 naked. Endopodal segment of leg 4 setulose on inner and outer margins, 2.6 × longer than wide (68 × 26 μm), bearing angle on outer margin; two distal spines 82 (inner) and 61 μm long (outer). Armature formula for legs 1–4 as follows:</p><table-wrap id="T8" position="float" orientation="portrait"><table id="TID0E1IAK" rules="all"><tbody><tr><td rowspan="1" colspan="1"/><td rowspan="1" colspan="1">Coxa</td><td rowspan="1" colspan="1">Basis</td><td rowspan="1" colspan="1">Exopod</td><td rowspan="1" colspan="1">Endopod</td></tr><tr><td rowspan="1" colspan="1">Leg 1</td><td rowspan="1" colspan="1">0-1</td><td rowspan="1" colspan="1">1-0</td><td rowspan="1" colspan="1">I-0; I-1; III, I, 4</td><td rowspan="1" colspan="1">0-1; 0-1; I, 1, 4</td></tr><tr><td rowspan="1" colspan="1">Leg 2</td><td rowspan="1" colspan="1">0-1</td><td rowspan="1" colspan="1">1-0</td><td rowspan="1" colspan="1">I-0; I-1; III, I, 5</td><td rowspan="1" colspan="1">0-1; 0-2; I, II, 3</td></tr><tr><td rowspan="1" colspan="1">Leg 3</td><td rowspan="1" colspan="1">0-1</td><td rowspan="1" colspan="1">1-0</td><td rowspan="1" colspan="1">I-0; I-1; III, I, 5</td><td rowspan="1" colspan="1">0-1; 0-2; I, II, 2</td></tr><tr><td rowspan="1" colspan="1">Leg 4</td><td rowspan="1" colspan="1">0-1</td><td rowspan="1" colspan="1">1-0</td><td rowspan="1" colspan="1">I-0; I-1; II, I, 5</td><td rowspan="1" colspan="1">0, II, 0</td></tr></tbody></table></table-wrap><p>Leg 5 (Fig. <xref ref-type="fig" rid="F21">21G</xref>) represented by one spine and two setae on lateral surface of fifth pedigerous somite. Leg 6 (Fig. <xref ref-type="fig" rid="F21">21G</xref>) represented on two setae on genital operculum; anterior seta thin, weakly pinnate; posterior seta naked, proximally broadened.</p><p><bold>Male.</bold> Unknown.</p></tp:treatment-sec><tp:treatment-sec sec-type="etymology" id="SECID0EDICI"><title>Etymology.</title><p>The specific name of the new species <italic>linguifer</italic> is derived from Latins <italic>lingu</italic> (the tongue) and <italic>fer</italic> (bear), referring to the presence of the tongue-like dorsolateral processes on the genital double-somite.</p></tp:treatment-sec><tp:treatment-sec sec-type="remarks" id="SECID0EPICI"><title>Remarks.</title><p>The most conspicuous feature of <italic><tp:taxon-name><tp:taxon-name-part taxon-name-part-type="genus" reg="Pseudanthessius">Pseudanthessius</tp:taxon-name-part><tp:taxon-name-part taxon-name-part-type="species" reg="linguifer">linguifer</tp:taxon-name-part></tp:taxon-name></italic> sp. nov. is its elongate caudal rami, which are 10 × longer than wide. Such long caudal rami are exhibited by four congeners: <italic><tp:taxon-name><tp:taxon-name-part taxon-name-part-type="genus" reg="Pseudanthessius ">P.</tp:taxon-name-part><tp:taxon-name-part taxon-name-part-type="species" reg="concinnus">concinnus</tp:taxon-name-part></tp:taxon-name></italic> Thompson &amp; Scott, 1903, <italic><tp:taxon-name><tp:taxon-name-part taxon-name-part-type="genus" reg="Pseudanthessius">P.</tp:taxon-name-part><tp:taxon-name-part taxon-name-part-type="species" reg="dubius">dubius</tp:taxon-name-part></tp:taxon-name></italic> Sars, 1918, <italic><tp:taxon-name><tp:taxon-name-part taxon-name-part-type="genus" reg="Pseudanthessius">P.</tp:taxon-name-part><tp:taxon-name-part taxon-name-part-type="species" reg="thorelli">thorelli</tp:taxon-name-part></tp:taxon-name></italic> (Brady &amp; Robertson, 1875), and <italic><tp:taxon-name><tp:taxon-name-part taxon-name-part-type="genus" reg="Pseudanthessius">P.</tp:taxon-name-part><tp:taxon-name-part taxon-name-part-type="species" reg="stenosus">stenosus</tp:taxon-name-part></tp:taxon-name></italic> Kim &amp; Hong, 2014. All of the other species in the genus have shorter caudal rami, at most 8.5 × longer than wide, as in <italic><tp:taxon-name><tp:taxon-name-part taxon-name-part-type="genus" reg="Pseudanthessius">P.</tp:taxon-name-part><tp:taxon-name-part taxon-name-part-type="species" reg="deficiens">deficiens</tp:taxon-name-part></tp:taxon-name></italic> Stock, Humes &amp; Gooding, 1964 (<xref ref-type="bibr" rid="B56">Stock et al. 1964</xref>). <italic><tp:taxon-name><tp:taxon-name-part taxon-name-part-type="genus" reg="Pseudanthessius">Pseudanthessius</tp:taxon-name-part><tp:taxon-name-part taxon-name-part-type="species" reg="linguifer">linguifer</tp:taxon-name-part></tp:taxon-name></italic> sp. nov. differs from <italic><tp:taxon-name><tp:taxon-name-part taxon-name-part-type="genus" reg="Pseudanthessius">P.</tp:taxon-name-part><tp:taxon-name-part taxon-name-part-type="species" reg="concinnus">concinnus</tp:taxon-name-part></tp:taxon-name></italic> in having a large outer scale on the mandible (cf. the scale absent in <italic><tp:taxon-name><tp:taxon-name-part taxon-name-part-type="genus" reg="Pseudanthessius">P.</tp:taxon-name-part><tp:taxon-name-part taxon-name-part-type="species" reg="concinnus">concinnus</tp:taxon-name-part></tp:taxon-name></italic>) and two distal spines on the endopod of leg 4 (cf. one spine plus one seta in <italic><tp:taxon-name><tp:taxon-name-part taxon-name-part-type="genus" reg="Pseudanthessius">P.</tp:taxon-name-part><tp:taxon-name-part taxon-name-part-type="species" reg="concinnus">concinnus</tp:taxon-name-part></tp:taxon-name></italic>); from <italic><tp:taxon-name><tp:taxon-name-part taxon-name-part-type="genus" reg="Pseudanthessius">P.</tp:taxon-name-part><tp:taxon-name-part taxon-name-part-type="species" reg="dubius">dubius</tp:taxon-name-part></tp:taxon-name></italic> in having the five-segmented urosome in the female (cf. four-segmented female urosome in <italic><tp:taxon-name><tp:taxon-name-part taxon-name-part-type="genus" reg="Pseudanthessius">P.</tp:taxon-name-part><tp:taxon-name-part taxon-name-part-type="species" reg="dubius">dubius</tp:taxon-name-part></tp:taxon-name></italic>) and four distal claws on the antenna (cf. a single large claw in <italic><tp:taxon-name><tp:taxon-name-part taxon-name-part-type="genus" reg="Pseudanthessius">P.</tp:taxon-name-part><tp:taxon-name-part taxon-name-part-type="species" reg="dubius">dubius</tp:taxon-name-part></tp:taxon-name></italic>); and from <italic><tp:taxon-name><tp:taxon-name-part taxon-name-part-type="genus" reg="Pseudanthessius">P.</tp:taxon-name-part><tp:taxon-name-part taxon-name-part-type="species" reg="thorelli">thorelli</tp:taxon-name-part></tp:taxon-name></italic> in having one spine plus one seta on the exopod of female leg 5 (cf. two setae in <italic><tp:taxon-name><tp:taxon-name-part taxon-name-part-type="genus" reg="Pseudanthessius">P.</tp:taxon-name-part><tp:taxon-name-part taxon-name-part-type="species" reg="thorelli">thorelli</tp:taxon-name-part></tp:taxon-name></italic>). <italic><tp:taxon-name><tp:taxon-name-part taxon-name-part-type="genus" reg="Pseudanthessius">Pseudanthessius</tp:taxon-name-part><tp:taxon-name-part taxon-name-part-type="species" reg="linguifer">linguifer</tp:taxon-name-part></tp:taxon-name></italic> sp. nov. resembles <italic><tp:taxon-name><tp:taxon-name-part taxon-name-part-type="genus" reg="Pseudanthessius">P.</tp:taxon-name-part><tp:taxon-name-part taxon-name-part-type="species" reg="stenosus">stenosus</tp:taxon-name-part></tp:taxon-name></italic> which is known from Thailand (<xref ref-type="bibr" rid="B34">Kim and Hong 2014</xref>) in many morphological aspects, in particular, the possession of the spinules-covered second segment (basis) of the female maxilliped and the bifurcate anterior seta (seta II) on the basis of the maxilla. However, the new species is distinguishable from <italic><tp:taxon-name><tp:taxon-name-part taxon-name-part-type="genus" reg="Pseudanthessius">P.</tp:taxon-name-part><tp:taxon-name-part taxon-name-part-type="species" reg="stenosus">stenosus</tp:taxon-name-part></tp:taxon-name></italic> and other congeners by its other outstanding features, such as the presence of the tongue-like dorsolateral processes on the genital double-somite, the extremely long distal lash of the maxilla, and the ventrolateral position of the genital apertures.</p></tp:treatment-sec><ref-list><ref id="B56"><mixed-citation xmlns:xlink="http://www.w3.org/1999/xlink" xlink:type="simple"><person-group><name name-style="western"><surname>Stock</surname><given-names>JH</given-names></name><name name-style="western"><surname>Humes</surname><given-names>AG</given-names></name><name name-style="western"><surname>Gooding</surname><given-names>RU</given-names></name></person-group> (<year>1964</year>) <article-title><tp:taxon-name><tp:taxon-name-part taxon-name-part-type="subclass">Copepoda</tp:taxon-name-part></tp:taxon-name> associated with West Indian invertebrates. IV. The genera <italic><tp:taxon-name><tp:taxon-name-part taxon-name-part-type="genus">Octopicola</tp:taxon-name-part></tp:taxon-name></italic>, <italic><tp:taxon-name><tp:taxon-name-part taxon-name-part-type="genus">Pseudanthessius</tp:taxon-name-part></tp:taxon-name></italic> and <italic><tp:taxon-name><tp:taxon-name-part taxon-name-part-type="genus">Meomicola</tp:taxon-name-part></tp:taxon-name></italic> (<tp:taxon-name><tp:taxon-name-part taxon-name-part-type="order">Cyclopoida</tp:taxon-name-part></tp:taxon-name>, <tp:taxon-name><tp:taxon-name-part taxon-name-part-type="family">Lichomolgidae</tp:taxon-name-part></tp:taxon-name>).</article-title><source>Studies on the Fauna of Curaçao</source><volume>18</volume>(<issue>77</issue>): <fpage>1</fpage>–<lpage>74</lpage>.</mixed-citation></ref><ref id="B34"><mixed-citation xmlns:xlink="http://www.w3.org/1999/xlink" xlink:type="simple"><person-group><name name-style="western"><surname>Kim</surname><given-names>I-H</given-names></name><name name-style="western"><surname>Hong</surname><given-names>J-S</given-names></name></person-group> (<year>2014</year>) <article-title>Copepods (<tp:taxon-name><tp:taxon-name-part taxon-name-part-type="subphylum">Crustacea</tp:taxon-name-part></tp:taxon-name>, <tp:taxon-name><tp:taxon-name-part taxon-name-part-type="subclass">Copepoda</tp:taxon-name-part></tp:taxon-name>, <tp:taxon-name><tp:taxon-name-part taxon-name-part-type="order">Cyclopoida</tp:taxon-name-part></tp:taxon-name>) associated with marine invertebrates from Thailand.</article-title><source>Animal Systematics, Evolution and Diversity</source><volume>30</volume>(<issue>4</issue>): <fpage>274</fpage>–<lpage>318</lpage>. <ext-link xlink:type="simple" ext-link-type="doi" xlink:href="10.5635/ASED.2014.30.4.274">https://doi.org/10.5635/ASED.2014.30.4.274</ext-link></mixed-citation></ref></ref-list></tp:taxon-treatment>
