# Supplementary material for: ﻿Symbiotic copepods (Cyclopoida and Siphonostomatoida) collected by light trap from Korea
Source: Zookeys. 2022 Jul 28;1115:1–71. doi: 10.3897/zookeys.1115.83266 (PMC9848874; doi:10.3897/zookeys.1115.83266)
Supplement: XML Treatment for Critomolgus anthopleurus [file zookeys.1115.83266-treatment22.xml]

<!DOCTYPE tp:taxon-treatment
  PUBLIC "-//TaxonX//DTD Taxonomic Treatment Publishing DTD v0 20100105//EN" "tax-treatment-NSO.dtd">
<tp:taxon-treatment xmlns:tp="http://www.plazi.org/taxpub"><tp:treatment-meta><kwd-group><label>Taxon classification</label><kwd>
                  <named-content content-type="kingdom">Animalia</named-content>
                </kwd><kwd>
                  <named-content content-type="order">Cyclopoida</named-content>
                </kwd><kwd>
                  <named-content content-type="family">Rhynchomolgidae</named-content>
                </kwd></kwd-group><mixed-citation publication-type="journal"><person-group><name><surname>Lee</surname><given-names>Jimin</given-names></name><name><surname>Chang</surname><given-names>Cheon Young</given-names></name><name><surname>Kim</surname><given-names>Il-Hoi</given-names></name></person-group><article-title>﻿Symbiotic copepods (<tp:taxon-name><tp:taxon-name-part taxon-name-part-type="order">Cyclopoida</tp:taxon-name-part></tp:taxon-name> and <tp:taxon-name><tp:taxon-name-part taxon-name-part-type="order">Siphonostomatoida</tp:taxon-name-part></tp:taxon-name>) collected by light trap from Korea</article-title><source>Zookeys</source><day>28</day><month>07</month><year>2022</year><volume>1115</volume><fpage>1</fpage><lpage>71</lpage><pub-id pub-id-type="doi">10.3897/zookeys.1115.83266</pub-id></mixed-citation></tp:treatment-meta><tp:nomenclature><label>﻿</label><tp:taxon-name>
                <object-id xmlns:xlink="http://www.w3.org/1999/xlink" content-type="arpha" xlink:type="simple">5BD612D9-0523-58B0-95A8-44D93F960C78</object-id>
                <tp:taxon-name-part taxon-name-part-type="genus" reg="Critomolgus">Critomolgus</tp:taxon-name-part>
                <tp:taxon-name-part taxon-name-part-type="species" reg="anthopleurus">anthopleurus</tp:taxon-name-part>
              </tp:taxon-name><tp:taxon-authority>Kim I.H., 1996</tp:taxon-authority></tp:nomenclature><tp:treatment-sec sec-type="material" id="SECID0E4QCI"><title>Material examined.</title><p>One ♀, Site 4, 19 Jul. 2016.</p></tp:treatment-sec><tp:treatment-sec sec-type="remarks" id="SECID0ECRCI"><title>Remarks.</title><p>The host of this copepod is the actiniarian <italic><tp:taxon-name><tp:taxon-name-part taxon-name-part-type="genus" reg="Anthopleura">Anthopleura</tp:taxon-name-part><tp:taxon-name-part taxon-name-part-type="species" reg="anjunae">anjunae</tp:taxon-name-part></tp:taxon-name></italic> Den Hartog &amp; Vennam, 1993. The previously recorded host name <italic><tp:taxon-name><tp:taxon-name-part taxon-name-part-type="genus" reg="Anthopleura">Anthopleura</tp:taxon-name-part><tp:taxon-name-part taxon-name-part-type="species" reg="midori">midori</tp:taxon-name-part></tp:taxon-name></italic> Uchida &amp; Muramatsu, 1958 is a junior synonym of <italic><tp:taxon-name><tp:taxon-name-part taxon-name-part-type="genus" reg="Anthopleura">A.</tp:taxon-name-part><tp:taxon-name-part taxon-name-part-type="species" reg="anjunae">anjunae</tp:taxon-name-part></tp:taxon-name></italic> (<xref ref-type="bibr" rid="B59">WoRMS Editorial Board 2021</xref>). It is remarkable that <italic><tp:taxon-name><tp:taxon-name-part taxon-name-part-type="genus" reg="Critomolgus">C.</tp:taxon-name-part><tp:taxon-name-part taxon-name-part-type="species" reg="anthopleurus">anthopleurus</tp:taxon-name-part></tp:taxon-name></italic> is an internal associate, living within the gastrovascular cavity of the actiniarian, but can be attracted to light.</p></tp:treatment-sec><ref-list><ref id="B59"><mixed-citation xmlns:xlink="http://www.w3.org/1999/xlink" xlink:type="simple">WoRMS Editorial Board (<year>2021</year>) World Register of Marine Species. <ext-link xlink:type="simple" ext-link-type="uri" xlink:href="http://www.marinespecies.org">http://www.marinespecies.org</ext-link> [accessed 1 November 2021]</mixed-citation></ref></ref-list></tp:taxon-treatment>
