# Supplementary material for: ﻿Symbiotic copepods (Cyclopoida and Siphonostomatoida) collected by light trap from Korea
Source: Zookeys. 2022 Jul 28;1115:1–71. doi: 10.3897/zookeys.1115.83266 (PMC9848874; doi:10.3897/zookeys.1115.83266)
Supplement: XML Treatment for Eupolymniphilus orientalis [file zookeys.1115.83266-treatment23.xml]

<!DOCTYPE tp:taxon-treatment
  PUBLIC "-//TaxonX//DTD Taxonomic Treatment Publishing DTD v0 20100105//EN" "tax-treatment-NSO.dtd">
<tp:taxon-treatment xmlns:tp="http://www.plazi.org/taxpub"><tp:treatment-meta><kwd-group><label>Taxon classification</label><kwd>
                  <named-content content-type="kingdom">Animalia</named-content>
                </kwd><kwd>
                  <named-content content-type="order">Cyclopoida</named-content>
                </kwd><kwd>
                  <named-content content-type="family">Sabelliphilidae</named-content>
                </kwd></kwd-group><mixed-citation publication-type="journal"><person-group><name><surname>Lee</surname><given-names>Jimin</given-names></name><name><surname>Chang</surname><given-names>Cheon Young</given-names></name><name><surname>Kim</surname><given-names>Il-Hoi</given-names></name></person-group><article-title>﻿Symbiotic copepods (<tp:taxon-name><tp:taxon-name-part taxon-name-part-type="order">Cyclopoida</tp:taxon-name-part></tp:taxon-name> and <tp:taxon-name><tp:taxon-name-part taxon-name-part-type="order">Siphonostomatoida</tp:taxon-name-part></tp:taxon-name>) collected by light trap from Korea</article-title><source>Zookeys</source><day>28</day><month>07</month><year>2022</year><volume>1115</volume><fpage>1</fpage><lpage>71</lpage><pub-id pub-id-type="doi">10.3897/zookeys.1115.83266</pub-id></mixed-citation></tp:treatment-meta><tp:nomenclature><label>﻿</label><tp:taxon-name>
                <object-id xmlns:xlink="http://www.w3.org/1999/xlink" content-type="arpha" xlink:type="simple">E5FF658A-E8A9-5A75-8F58-8BBB743EB513</object-id>
                <tp:taxon-name-part taxon-name-part-type="genus" reg="Eupolymniphilus">Eupolymniphilus</tp:taxon-name-part>
                <tp:taxon-name-part taxon-name-part-type="species" reg="orientalis">orientalis</tp:taxon-name-part>
              </tp:taxon-name><tp:taxon-authority>Kim, 2006</tp:taxon-authority></tp:nomenclature><tp:treatment-sec sec-type="material" id="SECID0ESUCI"><title>Material examined.</title><p>Five ♀♀, 2 ♂♂, Site 22, 26 Apr. 2021; 5 ♂♂, Site 27, 09 Apr. 2016.</p></tp:treatment-sec><tp:treatment-sec sec-type="remarks" id="SECID0EXUCI"><title>Remarks.</title><p>The host of this copepod is still unknown but is probably a polychaete.</p></tp:treatment-sec></tp:taxon-treatment>
