# Supplementary material for: ﻿Symbiotic copepods (Cyclopoida and Siphonostomatoida) collected by light trap from Korea
Source: Zookeys. 2022 Jul 28;1115:1–71. doi: 10.3897/zookeys.1115.83266 (PMC9848874; doi:10.3897/zookeys.1115.83266)
Supplement: XML Treatment for Eupolymniphilus foliatus [file zookeys.1115.83266-treatment24.xml]

<!DOCTYPE tp:taxon-treatment
  PUBLIC "-//TaxonX//DTD Taxonomic Treatment Publishing DTD v0 20100105//EN" "tax-treatment-NSO.dtd">
<tp:taxon-treatment xmlns:tp="http://www.plazi.org/taxpub"><tp:treatment-meta><kwd-group><label>Taxon classification</label><kwd>
                  <named-content content-type="kingdom">Animalia</named-content>
                </kwd><kwd>
                  <named-content content-type="order">Cyclopoida</named-content>
                </kwd><kwd>
                  <named-content content-type="family">Sabelliphilidae</named-content>
                </kwd></kwd-group><mixed-citation publication-type="journal"><person-group><name><surname>Lee</surname><given-names>Jimin</given-names></name><name><surname>Chang</surname><given-names>Cheon Young</given-names></name><name><surname>Kim</surname><given-names>Il-Hoi</given-names></name></person-group><article-title>﻿Symbiotic copepods (<tp:taxon-name><tp:taxon-name-part taxon-name-part-type="order">Cyclopoida</tp:taxon-name-part></tp:taxon-name> and <tp:taxon-name><tp:taxon-name-part taxon-name-part-type="order">Siphonostomatoida</tp:taxon-name-part></tp:taxon-name>) collected by light trap from Korea</article-title><source>Zookeys</source><day>28</day><month>07</month><year>2022</year><volume>1115</volume><fpage>1</fpage><lpage>71</lpage><pub-id pub-id-type="doi">10.3897/zookeys.1115.83266</pub-id></mixed-citation></tp:treatment-meta><tp:nomenclature><label>﻿</label><tp:taxon-name>
                <object-id xmlns:xlink="http://www.w3.org/1999/xlink" content-type="arpha" xlink:type="simple">C12C171F-5B70-5762-9692-F7C8B2BB998B</object-id>
                <tp:taxon-name-part taxon-name-part-type="genus" reg="Eupolymniphilus">Eupolymniphilus</tp:taxon-name-part>
                <tp:taxon-name-part taxon-name-part-type="species" reg="foliatus">foliatus</tp:taxon-name-part>
                <object-id xmlns:xlink="http://www.w3.org/1999/xlink" content-type="zoobank" xlink:type="simple">https://zoobank.org/BBF87DB7-F7BA-4642-8951-456E4885F148</object-id>
              </tp:taxon-name><tp:taxon-status xmlns:xlink="http://www.w3.org/1999/xlink" xlink:type="simple">sp. nov.</tp:taxon-status><xref ref-type="fig" rid="F22">Figs 22</xref><xref ref-type="fig" rid="F23">, 23</xref><xref ref-type="fig" rid="F24">, 24</xref></tp:nomenclature><tp:treatment-sec sec-type="material" id="SECID0ERWCI"><title>Material examined.</title><p><bold><italic>Holotype</italic></bold> ♀ (<abbrev xmlns:xlink="http://www.w3.org/1999/xlink" xlink:title="Marine Biodiversity Institute of Korea" id="ABBRID0E3WCI" xlink:type="simple">MABIK</abbrev> CR00250130) and <bold><italic>paratype</italic></bold> ♂ dissected and mounted on a slide, and intact <bold><italic>paratypes</italic></bold> 2 ♂♂ (<abbrev xmlns:xlink="http://www.w3.org/1999/xlink" xlink:title="Marine Biodiversity Institute of Korea" id="ABBRID0EGXCI" xlink:type="simple">MABIK</abbrev> CR00250122) preserved in 90% alcohol, Site 2 (Namyang, Ulleung Island, Sea of Japan, <named-content xmlns:xlink="http://www.w3.org/1999/xlink" content-type="dwc:verbatimCoordinates" xlink:type="simple"><named-content content-type="geo-json" specific-use="{&#34;type&#34;:&#34;Point&#34;,&#34;coordinates&#34;:[130.833722,37.467028]}" id="NCID0ENXCI" xlink:type="simple">37°28'01.3"N, 130°50'01.4"E</named-content></named-content>), 01 Jul. 2021, leg. J. G. Kim. Dissected paratype (♂) is retained in the collection of I.-H. Kim.</p></tp:treatment-sec><tp:treatment-sec sec-type="description" id="SECID0ESXCI"><title>Description.</title><p><bold>Female.</bold> Body (Fig. <xref ref-type="fig" rid="F22">22A</xref>) moderately broad. Body length 1.44 mm. Prosome 840 × 586 μm, fusiform. Cephalothorax with dorsal suture line delimiting cephalosome and first pedigerous somite. Second to fourth pedigerous somites bearing angular posterolateral corners. Urosome (Fig. <xref ref-type="fig" rid="F22">22B</xref>) five-segmented. Fifth pedigerous somite expanded laterally, wider than genital double-somite, with sleeve-like, pronounced posterolateral corners. Genital double-somite longer than wide (210 × 184 μm), with convex lateral margins, widest at 45% region of double-somite. Three free abdominal somites 59 × 106 μm, 45 × 95 μm, and 80 × 91 μm, respectively. Anal somite unornamented, lacking any spinules. Caudal ramus (Fig. <xref ref-type="fig" rid="F22">22C</xref>) 3.33 × longer than wide (130 × 39 μm), ~ 1.6 × longer than anal somite, armed with six setae; seta II slightly expanded along proximal third, positioned dorsally at 56% region of ramus length.; setae IV–VI pinnate, other setae naked.</p><fig id="F22" position="float" orientation="portrait"><object-id xmlns:xlink="http://www.w3.org/1999/xlink" content-type="doi" xlink:type="simple">10.3897/zookeys.1115.83266.figure22</object-id><object-id xmlns:xlink="http://www.w3.org/1999/xlink" content-type="arpha" xlink:type="simple">F1995561-600D-5EA5-A3BD-4F515CC21304</object-id><label>Figure 22.</label><caption><p><italic><tp:taxon-name><tp:taxon-name-part taxon-name-part-type="genus" reg="Eupolymniphilus">Eupolymniphilus</tp:taxon-name-part><tp:taxon-name-part taxon-name-part-type="species" reg="foliatus">foliatus</tp:taxon-name-part></tp:taxon-name></italic> sp. nov., female <bold>A</bold> habitus, dorsal <bold>B</bold> urosome, dorsal <bold>C</bold> left caudal ramus, dorsal <bold>D</bold> rostrum <bold>E</bold> antennule <bold>F</bold> antenna <bold>G</bold> labrum <bold>H</bold> mandible <bold>I</bold> maxillule <bold>J</bold> maxilla. Scale bars: 0.2 mm (<bold>A</bold>); 0.1 mm (<bold>B</bold>); 0.05 mm (<bold>C–G</bold>); 0.02 mm (<bold>H–J</bold>).</p></caption><graphic xmlns:xlink="http://www.w3.org/1999/xlink" xlink:href="zookeys-1115-001_article-83266__-g022.jpg" position="float" orientation="portrait" xlink:type="simple" id="oo_720742.jpg"><uri content-type="original_file" xlink:type="simple">https://binary.pensoft.net/fig/720742</uri></graphic></fig><p>Rostrum (Fig. <xref ref-type="fig" rid="F22">22D</xref>) well-developed, slightly wider than long, with blunt apex. Antennule (Fig. <xref ref-type="fig" rid="F22">22E</xref>) 340 μm long, seven-segmented; first and second segments broader than distal segments; armature formula 4, 13, 6, 3, 4+aesthetasc, 2+aesthetasc, and 7+aesthetasc; all setae naked; third and terminal segments equally short. Antenna (Fig. <xref ref-type="fig" rid="F22">22F</xref>) four-segmented; armature formula 1, 1, 3+claw, and 4+3 claws; terminal segment (third endopodal segment) 2.65 × longer than wide (61 × 23 μm); claws on third and terminal segments slender, setiform; apical seta on terminal segment distinctly longer than other setae on same segment; innermost of three claws on terminal segment shorter than others.</p><p>Labrum (Fig. <xref ref-type="fig" rid="F22">22G</xref>) with distinctly defined, divergent posterolateral lobes and broad posteromedian incision. Mandible (Fig. <xref ref-type="fig" rid="F22">22H</xref>) with gnathobase bearing finely denticulate convex outer margin, ~ 15 unequal spinules along concave inner margin, and distal lash fringed with wrinkled membrane along outer margin and narrow membrane along inner margin; inner proximal region of gnathobase lacking notch; outer proximal region of blade with one small, indistinct scale. Maxillule (Fig. <xref ref-type="fig" rid="F22">22I</xref>) lobate, with one expanded, leaf-like, modified seta on inner margin and three (one longer and two shorter) apical setae. Maxilla (Fig. <xref ref-type="fig" rid="F22">22J</xref>) two-segmented; proximal segment (syncoxa) unarmed; distal segment (basis) distally with five spinules followed by three larger spinules and slender, spinulose lash, and armed with three setae (seta I-III); seta I (inner seta) large, spinulose along distal (outer) margin; seta II (anterior seta) slightly broadened, with acute distal tip; seta III (outer proximal seta) rudimentary. Maxilliped (Fig. <xref ref-type="fig" rid="F23">23A</xref>) three-segmented; first segment unarmed; second segment with two unequal setae subdistally; third segment narrow, pointed distally, with one small, subdistal seta.</p><fig id="F23" position="float" orientation="portrait"><object-id xmlns:xlink="http://www.w3.org/1999/xlink" content-type="doi" xlink:type="simple">10.3897/zookeys.1115.83266.figure23</object-id><object-id xmlns:xlink="http://www.w3.org/1999/xlink" content-type="arpha" xlink:type="simple">1BD6A14C-CBEC-56AD-B1C5-AD56504F87C2</object-id><label>Figure 23.</label><caption><p><italic><tp:taxon-name><tp:taxon-name-part taxon-name-part-type="genus" reg="Eupolymniphilus">Eupolymniphilus</tp:taxon-name-part><tp:taxon-name-part taxon-name-part-type="species" reg="foliatus">foliatus</tp:taxon-name-part></tp:taxon-name></italic> sp. nov., female <bold>A</bold> maxilliped <bold>B</bold> leg 1 <bold>C</bold> leg 2 <bold>D</bold> third endopodal segment of leg 3 <bold>E</bold> leg 4 <bold>F</bold> left leg 5 and genital aperture. Scale bars: 0.02 mm (<bold>A</bold>); 0.05 mm (<bold>B–F</bold>).</p></caption><graphic xmlns:xlink="http://www.w3.org/1999/xlink" xlink:href="zookeys-1115-001_article-83266__-g023.jpg" position="float" orientation="portrait" xlink:type="simple" id="oo_720743.jpg"><uri content-type="original_file" xlink:type="simple">https://binary.pensoft.net/fig/720743</uri></graphic></fig><p>Legs 1–4 (Fig. <xref ref-type="fig" rid="F23">23B–D</xref>) biramous with three-segmented rami; outer seta on basis small, naked. Inner coxal seta of all swimming legs well-developed, pinnate. Armature formula for legs 1–4 as follows:</p><table-wrap id="T9" position="float" orientation="portrait"><table id="TID0EMOAK" rules="all"><tbody><tr><td rowspan="1" colspan="1"/><td rowspan="1" colspan="1">Coxa</td><td rowspan="1" colspan="1">Basis</td><td rowspan="1" colspan="1">Exopod</td><td rowspan="1" colspan="1">Endopod</td></tr><tr><td rowspan="1" colspan="1">Leg 1</td><td rowspan="1" colspan="1">0-1</td><td rowspan="1" colspan="1">1-0</td><td rowspan="1" colspan="1">I-0; I-1; III, I, 4</td><td rowspan="1" colspan="1">0-1; 0-1; I, 1, 4</td></tr><tr><td rowspan="1" colspan="1">Leg 2</td><td rowspan="1" colspan="1">0-1</td><td rowspan="1" colspan="1">1-0</td><td rowspan="1" colspan="1">I-0; I-1; III, I, 5</td><td rowspan="1" colspan="1">0-1; 0-2; I, II, 3</td></tr><tr><td rowspan="1" colspan="1">Leg 3</td><td rowspan="1" colspan="1">0-1</td><td rowspan="1" colspan="1">1-0</td><td rowspan="1" colspan="1">I-0; I-1; III, I, 5</td><td rowspan="1" colspan="1">0-1; 0-2; I, II, I+2</td></tr><tr><td rowspan="1" colspan="1">Leg 4</td><td rowspan="1" colspan="1">0-1</td><td rowspan="1" colspan="1">1-0</td><td rowspan="1" colspan="1">I-0; I-1; II, I, 5</td><td rowspan="1" colspan="1">0-1; 0-1; I, II, II</td></tr></tbody></table></table-wrap><p>Leg 5 (Fig. <xref ref-type="fig" rid="F23">23F</xref>) consisting of one small dorsolateral seta on fifth pedigerous somite and exopod; exopodal segment small, 1.59 × longer than wide (46 × 29 μm), widest at proximal third, narrowing distally, armed with one seta (60 μm long) and one elongate compound spine (117 μm long). Leg 6 (Fig. <xref ref-type="fig" rid="F23">23F</xref>) represented two small setae and single denticle on genital operculum</p><p><bold>Male.</bold> Body (Fig. <xref ref-type="fig" rid="F24">24A</xref>) narrower and smaller than that of female. Body length 847 μm in dissected paratype (length range 782–847 μm). Prosome 495 × 287 μm. Urosome (Fig. <xref ref-type="fig" rid="F24">24B</xref>) six-segmented. Fifth pedigerous somite 109 μm wide, lacking posterolateral sleeve-like extension seen in female. Genital somite subquadrate, 127 × 124 μm, with rounded anterolateral corners and pointed posterolateral corners; genital operculum with pointed apex. Four abdominal somites 36 × 60 μm, 29 × 55 μm, 22 × 51 μm, and 36 × 56 μm, respectively. Caudal ramus 2.40 × longer than wide (60 × 25 μm), armed as in female.</p><fig id="F24" position="float" orientation="portrait"><object-id xmlns:xlink="http://www.w3.org/1999/xlink" content-type="doi" xlink:type="simple">10.3897/zookeys.1115.83266.figure24</object-id><object-id xmlns:xlink="http://www.w3.org/1999/xlink" content-type="arpha" xlink:type="simple">D5C4CE91-13BF-573E-B407-F71E993B0D3A</object-id><label>Figure 24.</label><caption><p><italic><tp:taxon-name><tp:taxon-name-part taxon-name-part-type="genus" reg="Eupolymniphilus">Eupolymniphilus</tp:taxon-name-part><tp:taxon-name-part taxon-name-part-type="species" reg="foliatus">foliatus</tp:taxon-name-part></tp:taxon-name></italic> sp. nov., male <bold>A</bold> habitus, dorsal <bold>B</bold> urosome, dorsal <bold>C</bold> maxillule <bold>D</bold> maxilliped. Scale bars: 0.1 mm (<bold>A</bold>); 0.05 mm (<bold>B</bold>); 0.02 mm (<bold>C, D</bold>).</p></caption><graphic xmlns:xlink="http://www.w3.org/1999/xlink" xlink:href="zookeys-1115-001_article-83266__-g024.jpg" position="float" orientation="portrait" xlink:type="simple" id="oo_720744.jpg"><uri content-type="original_file" xlink:type="simple">https://binary.pensoft.net/fig/720744</uri></graphic></fig><p>Rostrum as in female. Antennule as in female, but with three additional aesthetascs at places of dark circles in Fig. <xref ref-type="fig" rid="F21">21E</xref>. Antenna, labrum, mandible as in female. Maxillule (Fig. <xref ref-type="fig" rid="F24">24C</xref>) with less expanded inner margin seta. Maxilla as in female. Maxilliped (Fig. <xref ref-type="fig" rid="F24">24D</xref>) consisting of three segments and terminal claw; first segment with one large tubercle at inner subdistal region; second segment with two unequal setae and one longitudinal row of spinules; small third segment unarmed; terminal claw elongate, as long as three segments, arched, bearing one setule and one large, slightly undulated seta proximally.</p><p>Legs 1–5 as in female. Leg 6 represented by two small setae on genital operculum (Fig. <xref ref-type="fig" rid="F24">24B</xref>).</p></tp:treatment-sec><tp:treatment-sec sec-type="etymology" id="SECID0EVBDI"><title>Etymology.</title><p>The specific name of the new species is from Latin <italic>foli</italic> (a leaf), alluding to the leaf-like inner seta of the maxillule.</p></tp:treatment-sec><tp:treatment-sec sec-type="remarks" id="SECID0E4BDI"><title>Remarks.</title><p>Differences between species of <italic><tp:taxon-name><tp:taxon-name-part taxon-name-part-type="genus" reg="Eupolymniphilus">Eupolymniphilus</tp:taxon-name-part></tp:taxon-name></italic> are slight. However, <italic><tp:taxon-name><tp:taxon-name-part taxon-name-part-type="genus" reg="Eupolymniphilus">E.</tp:taxon-name-part><tp:taxon-name-part taxon-name-part-type="species" reg="foliatus">foliatus</tp:taxon-name-part></tp:taxon-name></italic> sp. nov. can be differentiated from its congeners by the key character, the leaf-like modified inner seta of the maxillule. This seta in other species of the genus is known to be simple and slender. Another characteristic feature of the new species is the presence of thick membranes on the distal part of the mandibular lash.</p><p>The length-to-width ratio of the caudal ramus in <italic><tp:taxon-name><tp:taxon-name-part taxon-name-part-type="genus" reg="Eupolymniphilus">Eupolymniphilus</tp:taxon-name-part></tp:taxon-name></italic> is somewhat variable among congeneric species. In the female, it is 3.5:1 in <italic><tp:taxon-name><tp:taxon-name-part taxon-name-part-type="genus" reg="Eupolymniphilus">E.</tp:taxon-name-part><tp:taxon-name-part taxon-name-part-type="species" reg="finmarchicus">finmarchicus</tp:taxon-name-part></tp:taxon-name></italic> (Scott T., 1903) according to the illustration of G. O. <xref ref-type="bibr" rid="B50">Sars (1918)</xref>, ~ 10:1 in <italic><tp:taxon-name><tp:taxon-name-part taxon-name-part-type="genus" reg="Eupolymniphilus">E.</tp:taxon-name-part><tp:taxon-name-part taxon-name-part-type="species" reg="tenuicaudis">tenuicaudis</tp:taxon-name-part></tp:taxon-name></italic> (G. O. Sars, 1918), 1.50:1 in <italic><tp:taxon-name><tp:taxon-name-part taxon-name-part-type="genus" reg="Eupolymniphilus">E.</tp:taxon-name-part><tp:taxon-name-part taxon-name-part-type="species" reg="orientalis">orientalis</tp:taxon-name-part></tp:taxon-name></italic> Kim, 2006, 1.03:1 in <italic><tp:taxon-name><tp:taxon-name-part taxon-name-part-type="genus" reg="Eupolymniphilus">E.</tp:taxon-name-part><tp:taxon-name-part taxon-name-part-type="species" reg="brevicaudatus">brevicaudatus</tp:taxon-name-part></tp:taxon-name></italic> Kim, 2009, 2.69:1 in <italic><tp:taxon-name><tp:taxon-name-part taxon-name-part-type="genus" reg="Eupolymniphilus">E.</tp:taxon-name-part><tp:taxon-name-part taxon-name-part-type="species" reg="occidentalis">occidentalis</tp:taxon-name-part></tp:taxon-name></italic> Kim, 2009, and 3.05:1 in <italic><tp:taxon-name><tp:taxon-name-part taxon-name-part-type="genus" reg="Eupolymniphilus">E.</tp:taxon-name-part><tp:taxon-name-part taxon-name-part-type="species" reg="mediterraneus">mediterraneus</tp:taxon-name-part></tp:taxon-name></italic> Costanzo, Brugnano &amp; Zagami, 2013. Thus, <italic><tp:taxon-name><tp:taxon-name-part taxon-name-part-type="genus" reg="Eupolymniphilus">E.</tp:taxon-name-part><tp:taxon-name-part taxon-name-part-type="species" reg="foliatus">foliatus</tp:taxon-name-part></tp:taxon-name></italic> sp. nov., in which the caudal ramus is 3.33 × longer than wide, is comparable to the three species, <italic><tp:taxon-name><tp:taxon-name-part taxon-name-part-type="genus" reg="Eupolymniphilus">E.</tp:taxon-name-part><tp:taxon-name-part taxon-name-part-type="species" reg="finmarchicus">finmarchicus</tp:taxon-name-part></tp:taxon-name></italic>, <italic><tp:taxon-name><tp:taxon-name-part taxon-name-part-type="genus" reg="Eupolymniphilus">E.</tp:taxon-name-part><tp:taxon-name-part taxon-name-part-type="species" reg="occidentalis">occidentalis</tp:taxon-name-part></tp:taxon-name></italic>, and <italic><tp:taxon-name><tp:taxon-name-part taxon-name-part-type="genus" reg="Eupolymniphilus">E.</tp:taxon-name-part><tp:taxon-name-part taxon-name-part-type="species" reg="mediterraneus">mediterraneus</tp:taxon-name-part></tp:taxon-name></italic>. Furthermore, they differ from the new species, as follows: <italic><tp:taxon-name><tp:taxon-name-part taxon-name-part-type="genus" reg="Eupolymniphilus">E.</tp:taxon-name-part><tp:taxon-name-part taxon-name-part-type="species" reg="finmarchicus">finmarchicus</tp:taxon-name-part></tp:taxon-name></italic> has five setae on the first segment of the antennule (<xref ref-type="bibr" rid="B3">Bocquet et al. 1963</xref>), and the mandible lacks any outer scale; <italic><tp:taxon-name><tp:taxon-name-part taxon-name-part-type="genus" reg="Eupolymniphilus">E.</tp:taxon-name-part><tp:taxon-name-part taxon-name-part-type="species" reg="occidentalis">occidentalis</tp:taxon-name-part></tp:taxon-name></italic> has acutely pointed posterolateral corners on the second pedigerous somite (cf. with blunt posterolateral corners in <italic><tp:taxon-name><tp:taxon-name-part taxon-name-part-type="genus" reg="Eupolymniphilus">E.</tp:taxon-name-part><tp:taxon-name-part taxon-name-part-type="species" reg="foliatus">foliatus</tp:taxon-name-part></tp:taxon-name></italic> sp. nov.), seven aesthetascs on the male antennule (cf. six aesthetascs in <italic><tp:taxon-name><tp:taxon-name-part taxon-name-part-type="genus" reg="Eupolymniphilus">E.</tp:taxon-name-part><tp:taxon-name-part taxon-name-part-type="species" reg="foliatus">foliatus</tp:taxon-name-part></tp:taxon-name></italic> sp. nov.), and a shorter terminal segment of the antenna which is 1.92 × longer than wide according to <xref ref-type="bibr" rid="B30">Kim (2009)</xref> (cf. 2.65 × longer than wide in <italic><tp:taxon-name><tp:taxon-name-part taxon-name-part-type="genus" reg="Eupolymniphilus">E.</tp:taxon-name-part><tp:taxon-name-part taxon-name-part-type="species" reg="foliatus">foliatus</tp:taxon-name-part></tp:taxon-name></italic> sp. nov.); and <italic><tp:taxon-name><tp:taxon-name-part taxon-name-part-type="genus" reg="Eupolymniphilus">E.</tp:taxon-name-part><tp:taxon-name-part taxon-name-part-type="species" reg="mediterraneus">mediterraneus</tp:taxon-name-part></tp:taxon-name></italic> has a small body size, 0.75 mm in the female, and the terminal segment of the antenna bears four claws (<xref ref-type="bibr" rid="B11">Costanzo et al. 2013</xref>) (cf. three claws in <italic><tp:taxon-name><tp:taxon-name-part taxon-name-part-type="genus" reg="Eupolymniphilus">E.</tp:taxon-name-part><tp:taxon-name-part taxon-name-part-type="species" reg="foliatus">foliatus</tp:taxon-name-part></tp:taxon-name></italic> sp. nov.).</p></tp:treatment-sec><tp:treatment-sec><!--Section generated to contain objects referenced in tp:taxon-treatment.--><fig id="F21" position="float" orientation="portrait"><object-id xmlns:xlink="http://www.w3.org/1999/xlink" content-type="doi" xlink:type="simple">10.3897/zookeys.1115.83266.figure21</object-id><object-id xmlns:xlink="http://www.w3.org/1999/xlink" content-type="arpha" xlink:type="simple">59D69615-9502-5662-8626-BCD5C084AD0B</object-id><label>Figure 21.</label><caption><p><italic><tp:taxon-name><tp:taxon-name-part taxon-name-part-type="genus" reg="Pseudanthessius">Pseudanthessius</tp:taxon-name-part><tp:taxon-name-part taxon-name-part-type="species" reg="linguifer">linguifer</tp:taxon-name-part></tp:taxon-name></italic> sp. nov., female <bold>A</bold> maxilla <bold>B</bold> maxilliped <bold>C</bold> leg 1 <bold>D</bold> leg 2 <bold>E</bold> third endopodal segment of leg 3 <bold>F</bold> leg 4 <bold>G</bold> leg 5 and genital aperture, dorsal. Scale bars: 0.02 mm (<bold>A, B</bold>); 0.05 mm (<bold>C–G</bold>).</p></caption><graphic xmlns:xlink="http://www.w3.org/1999/xlink" xlink:href="zookeys-1115-001_article-83266__-g021.jpg" position="float" orientation="portrait" xlink:type="simple" id="oo_720741.jpg"><uri content-type="original_file" xlink:type="simple">https://binary.pensoft.net/fig/720741</uri></graphic></fig></tp:treatment-sec><ref-list><ref id="B50"><mixed-citation xmlns:xlink="http://www.w3.org/1999/xlink" xlink:type="simple"><person-group><name name-style="western"><surname>Sars</surname><given-names>GO</given-names></name></person-group> (<year>1918</year>) <article-title><tp:taxon-name><tp:taxon-name-part taxon-name-part-type="subclass">Copepoda</tp:taxon-name-part></tp:taxon-name><tp:taxon-name><tp:taxon-name-part taxon-name-part-type="order">Cyclopoida</tp:taxon-name-part></tp:taxon-name>. Parts XIII &amp; XIV. <tp:taxon-name><tp:taxon-name-part taxon-name-part-type="family">Lichomolgidae</tp:taxon-name-part></tp:taxon-name> (concluded), <tp:taxon-name><tp:taxon-name-part taxon-name-part-type="family">Oncaeidae</tp:taxon-name-part></tp:taxon-name>, <tp:taxon-name><tp:taxon-name-part taxon-name-part-type="family">Corycaeidae</tp:taxon-name-part></tp:taxon-name>, <tp:taxon-name><tp:taxon-name-part taxon-name-part-type="family">Ergasilidae</tp:taxon-name-part></tp:taxon-name>, <tp:taxon-name><tp:taxon-name-part taxon-name-part-type="family">Clausiidae</tp:taxon-name-part></tp:taxon-name>, <tp:taxon-name><tp:taxon-name-part taxon-name-part-type="family">Eunicicolidae</tp:taxon-name-part></tp:taxon-name>, Supplement. An account of the <tp:taxon-name><tp:taxon-name-part taxon-name-part-type="subphylum">Crustacea</tp:taxon-name-part></tp:taxon-name> of Norway with short descriptions and figures of all the species.</article-title><source>Bergen Museum, Bergen</source><volume>6</volume>: <fpage>172</fpage>–<lpage>225</lpage>.</mixed-citation></ref><ref id="B3"><mixed-citation xmlns:xlink="http://www.w3.org/1999/xlink" xlink:type="simple"><person-group><name name-style="western"><surname>Bocquet</surname><given-names>C</given-names></name><name name-style="western"><surname>Stock</surname><given-names>JH</given-names></name><name name-style="western"><surname>Kleeton</surname><given-names>G</given-names></name></person-group> (<year>1963</year>) Copépodes parasites d’invertébrés des côtes de la Manche. X. Cyclopoïdes Poecilostomes associés aux Annélides Polychètes, dans la région de Roscoff. Archives de Zoologie Expérimentale et Générale 102(notes et revue 1): 20–40.</mixed-citation></ref><ref id="B30"><mixed-citation xmlns:xlink="http://www.w3.org/1999/xlink" xlink:type="simple"><person-group><name name-style="western"><surname>Kim</surname><given-names>I-H</given-names></name></person-group> (<year>2009</year>) Poecilostome copepods (<tp:taxon-name><tp:taxon-name-part taxon-name-part-type="subphylum">Crustacea</tp:taxon-name-part></tp:taxon-name>: <tp:taxon-name><tp:taxon-name-part taxon-name-part-type="order">Cyclopoida</tp:taxon-name-part></tp:taxon-name>) associated with marine invertebrates from tropical waters. Korean Journal of Systematic Zoology 7(Special Issue): 1–90.</mixed-citation></ref><ref id="B11"><mixed-citation xmlns:xlink="http://www.w3.org/1999/xlink" xlink:type="simple"><person-group><name name-style="western"><surname>Costanzo</surname><given-names>G</given-names></name><name name-style="western"><surname>Brugnano</surname><given-names>C</given-names></name><name name-style="western"><surname>Zagami</surname><given-names>G</given-names></name></person-group> (<year>2013</year>) <article-title>A new species of <italic><tp:taxon-name><tp:taxon-name-part taxon-name-part-type="genus">Eupolymniphilus</tp:taxon-name-part></tp:taxon-name></italic> (<tp:taxon-name><tp:taxon-name-part taxon-name-part-type="subclass">Copepoda</tp:taxon-name-part></tp:taxon-name>: <tp:taxon-name><tp:taxon-name-part taxon-name-part-type="order">Cyclopoida</tp:taxon-name-part></tp:taxon-name>: <tp:taxon-name><tp:taxon-name-part taxon-name-part-type="family">Sabelliphilidae</tp:taxon-name-part></tp:taxon-name>) from an anchialine cave of the Mediterranean Sea with a key to the seven species of the genus.</article-title><source>Vie et Milieu- Life and Environment</source><volume>63</volume>(<issue>2</issue>): <fpage>75</fpage>–<lpage>80</lpage>.</mixed-citation></ref></ref-list></tp:taxon-treatment>
