# Supplementary material for: ﻿Symbiotic copepods (Cyclopoida and Siphonostomatoida) collected by light trap from Korea
Source: Zookeys. 2022 Jul 28;1115:1–71. doi: 10.3897/zookeys.1115.83266 (PMC9848874; doi:10.3897/zookeys.1115.83266)
Supplement: XML Treatment for Cryptopontius donghaensis [file zookeys.1115.83266-treatment30.xml]

<!DOCTYPE tp:taxon-treatment
  PUBLIC "-//TaxonX//DTD Taxonomic Treatment Publishing DTD v0 20100105//EN" "tax-treatment-NSO.dtd">
<tp:taxon-treatment xmlns:tp="http://www.plazi.org/taxpub"><tp:treatment-meta><kwd-group><label>Taxon classification</label><kwd>
                  <named-content content-type="kingdom">Animalia</named-content>
                </kwd><kwd>
                  <named-content content-type="order">Siphonostomatoida</named-content>
                </kwd><kwd>
                  <named-content content-type="family">Artotrogidae</named-content>
                </kwd></kwd-group><mixed-citation publication-type="journal"><person-group><name><surname>Lee</surname><given-names>Jimin</given-names></name><name><surname>Chang</surname><given-names>Cheon Young</given-names></name><name><surname>Kim</surname><given-names>Il-Hoi</given-names></name></person-group><article-title>﻿Symbiotic copepods (<tp:taxon-name><tp:taxon-name-part taxon-name-part-type="order">Cyclopoida</tp:taxon-name-part></tp:taxon-name> and <tp:taxon-name><tp:taxon-name-part taxon-name-part-type="order">Siphonostomatoida</tp:taxon-name-part></tp:taxon-name>) collected by light trap from Korea</article-title><source>Zookeys</source><day>28</day><month>07</month><year>2022</year><volume>1115</volume><fpage>1</fpage><lpage>71</lpage><pub-id pub-id-type="doi">10.3897/zookeys.1115.83266</pub-id></mixed-citation></tp:treatment-meta><tp:nomenclature><label>﻿</label><tp:taxon-name>
                <object-id xmlns:xlink="http://www.w3.org/1999/xlink" content-type="arpha" xlink:type="simple">1F43CA98-A5D8-5640-ACB6-0139D59C5E1B</object-id>
                <tp:taxon-name-part taxon-name-part-type="genus" reg="Cryptopontius">Cryptopontius</tp:taxon-name-part>
                <tp:taxon-name-part taxon-name-part-type="species" reg="donghaensis">donghaensis</tp:taxon-name-part>
              </tp:taxon-name><tp:taxon-authority>Kim, 1996</tp:taxon-authority></tp:nomenclature><tp:treatment-sec sec-type="material" id="SECID0EQUDI"><title>Material examined.</title><p>One ♀, 5 ♂♂, Site 1, 28 Jun. 2021; 1 ♀, 4 ♂♂, Site 2, 01 Jul. 2021; 1 ♀, Site 3, 17 Jul. 2016; 10 ♀♀, 41 ♂♂, Site 7, 19 Jul. 2016; 2 ♀♀, 5 ♂♂, Site 12, 16 Mar. 2013; 1 ♀, 4 ♂♂, Site 14, 04 Jul. 2020.</p></tp:treatment-sec><tp:treatment-sec sec-type="remarks" id="SECID0EVUDI"><title>Remarks.</title><p>This species is the most frequently found artotrogid copepod in Korean waters; living on sponges, among sea weeds, and on submerged fishing nets in ports (<xref ref-type="bibr" rid="B31">Kim 2010a</xref>).</p></tp:treatment-sec><ref-list><ref id="B31"><mixed-citation xmlns:xlink="http://www.w3.org/1999/xlink" xlink:type="simple"><person-group><name name-style="western"><surname>Kim</surname><given-names>I-H</given-names></name></person-group> (<year>2010a</year>) <source>Invertebrate fauna of Korea, Vol. 21, No. 5. Symbiotic copepods.</source><publisher-name>Flora and Fauna of Korea</publisher-name>, <publisher-loc>National Institute of Biological Resources, Ministry of Environment, Korea</publisher-loc>, <size units="page">222 pp</size>.</mixed-citation></ref></ref-list></tp:taxon-treatment>
