# Supplementary material for: ﻿Symbiotic copepods (Cyclopoida and Siphonostomatoida) collected by light trap from Korea
Source: Zookeys. 2022 Jul 28;1115:1–71. doi: 10.3897/zookeys.1115.83266 (PMC9848874; doi:10.3897/zookeys.1115.83266)
Supplement: XML Treatment for Caligus amblygenitalis [file zookeys.1115.83266-treatment35.xml]

<!DOCTYPE tp:taxon-treatment
  PUBLIC "-//TaxonX//DTD Taxonomic Treatment Publishing DTD v0 20100105//EN" "tax-treatment-NSO.dtd">
<tp:taxon-treatment xmlns:tp="http://www.plazi.org/taxpub"><tp:treatment-meta><kwd-group><label>Taxon classification</label><kwd>
                  <named-content content-type="kingdom">Animalia</named-content>
                </kwd><kwd>
                  <named-content content-type="order">Siphonostomatoida</named-content>
                </kwd><kwd>
                  <named-content content-type="family">Caligidae</named-content>
                </kwd></kwd-group><mixed-citation publication-type="journal"><person-group><name><surname>Lee</surname><given-names>Jimin</given-names></name><name><surname>Chang</surname><given-names>Cheon Young</given-names></name><name><surname>Kim</surname><given-names>Il-Hoi</given-names></name></person-group><article-title>﻿Symbiotic copepods (<tp:taxon-name><tp:taxon-name-part taxon-name-part-type="order">Cyclopoida</tp:taxon-name-part></tp:taxon-name> and <tp:taxon-name><tp:taxon-name-part taxon-name-part-type="order">Siphonostomatoida</tp:taxon-name-part></tp:taxon-name>) collected by light trap from Korea</article-title><source>Zookeys</source><day>28</day><month>07</month><year>2022</year><volume>1115</volume><fpage>1</fpage><lpage>71</lpage><pub-id pub-id-type="doi">10.3897/zookeys.1115.83266</pub-id></mixed-citation></tp:treatment-meta><tp:nomenclature><label>﻿</label><tp:taxon-name>
                <object-id xmlns:xlink="http://www.w3.org/1999/xlink" content-type="arpha" xlink:type="simple">5F8C75B1-50B1-5CE2-8174-ADE035194577</object-id>
                <tp:taxon-name-part taxon-name-part-type="genus" reg="Caligus">Caligus</tp:taxon-name-part>
                <tp:taxon-name-part taxon-name-part-type="species" reg="amblygenitalis">amblygenitalis</tp:taxon-name-part>
              </tp:taxon-name><tp:taxon-authority>Pillai, 1961</tp:taxon-authority><xref ref-type="fig" rid="F30">Figs 30</xref><xref ref-type="fig" rid="F31">, 31</xref><xref ref-type="fig" rid="F32">, 32</xref><tp:nomenclature-citation-list><tp:nomenclature-citation><tp:taxon-name>
                    <tp:taxon-name-part taxon-name-part-type="genus" reg="Caligus">Caligus</tp:taxon-name-part>
                    <tp:taxon-name-part taxon-name-part-type="species" reg="amblygenigtalis">amblygenigtalis</tp:taxon-name-part>
                  </tp:taxon-name><comment>Pillai, 1961: 98, figs 8, 10; Ho and Lin, 2003: 56, figs 1, 2. <tp:taxon-name><tp:taxon-name-part taxon-name-part-type="genus" reg="Caligus">Caligus</tp:taxon-name-part><tp:taxon-name-part taxon-name-part-type="species" reg="longipedis">longipedis</tp:taxon-name-part></tp:taxon-name>: Ho and Lin, 2001: 188, fig. 9 (male only).</comment></tp:nomenclature-citation></tp:nomenclature-citation-list></tp:nomenclature><tp:treatment-sec sec-type="material" id="SECID0E4ABK"><title>Material examined.</title><p>Two ♀♀, 5 ♂♂ (<abbrev xmlns:xlink="http://www.w3.org/1999/xlink" xlink:title="Marine Biodiversity Institute of Korea" id="ABBRID0EDBBK" xlink:type="simple">MABIK</abbrev> CR00250989–CR00250995), Site 7, 21 Nov. 2019; 1 ♂, Site 11, 10 Jun. 2019.</p></tp:treatment-sec><tp:treatment-sec sec-type="description" id="SECID0EHBBK"><title>Description.</title><p><bold>Female.</bold> Body (Fig. <xref ref-type="fig" rid="F30">30A</xref>) 3.06 mm long. Cephalothoracic shield 1.66 × 1.52 mm. Lunules distinct. Thoracic zone of cephalothorax distinctly extending beyond posterior ends of lateral zones. Genital complex longer than wide (619 × 479 μm), nearly rectangular, not clearly articulated from fourth pedigerous somite. Abdomen one-segmented, longer than wide (540 × 330 μm). Caudal ramus (Fig. <xref ref-type="fig" rid="F30">30B</xref>) 2.09 × longer than wide (167 × 80 μm), with three large and three small setae; one of small setae located on ventral surface of ramus.</p><fig id="F30" position="float" orientation="portrait"><object-id xmlns:xlink="http://www.w3.org/1999/xlink" content-type="doi" xlink:type="simple">10.3897/zookeys.1115.83266.figure30</object-id><object-id xmlns:xlink="http://www.w3.org/1999/xlink" content-type="arpha" xlink:type="simple">BC016127-D81B-525C-8C05-E488A67AC17C</object-id><label>Figure 30.</label><caption><p><italic><tp:taxon-name><tp:taxon-name-part taxon-name-part-type="genus" reg="Caligus">Caligus</tp:taxon-name-part><tp:taxon-name-part taxon-name-part-type="species" reg="amblygenitalis">amblygenitalis</tp:taxon-name-part></tp:taxon-name></italic> Shiino, 1961, female <bold>A</bold> habitus, dorsal <bold>B</bold> caudal ramus, dorsal <bold>C</bold> antennule <bold>D</bold> antenna, postantennary process, maxillule, and post-maxillular process (indicated by arrowhead) <bold>E</bold> maxilla <bold>F</bold> maxilliped <bold>G</bold> leg 1. Scale bars: 0.5 mm (<bold>A</bold>); 0.1 mm (<bold>B, D–F</bold>); 0.05 mm (<bold>C, G</bold>).</p></caption><graphic xmlns:xlink="http://www.w3.org/1999/xlink" xlink:href="zookeys-1115-001_article-83266__-g030.jpg" position="float" orientation="portrait" xlink:type="simple" id="oo_720750.jpg"><uri content-type="original_file" xlink:type="simple">https://binary.pensoft.net/fig/720750</uri></graphic></fig><p>Antennule (Fig. <xref ref-type="fig" rid="F30">30C</xref>) two-segmented; proximal segment 220 μm long, armed with 29 setae, two dorsal setae naked; distal segment 123 μm long, armed with 12 naked setae and two aesthetascs. Antenna (Fig. <xref ref-type="fig" rid="F30">30D</xref>) three-segmented; first segment with narrow, pointed process; second segment unarmed, with adhesion pad on anterior surface; third segment bearing curved distal claw and one small seta on convex margin. Postantennary process (Fig. <xref ref-type="fig" rid="F30">30D</xref>) bluntly tipped, with two papillae each bearing unbranched setule; another setule-bearing papilla on sternum posterior to process.</p><p>Mandible with 12 teeth on distal blade. Maxillule (Fig. <xref ref-type="fig" rid="F30">30D</xref>) comprising anterior papilla bearing three setae and bluntly tipped posterior process. Post-maxillular process (indicated by arrowhead in Fig. <xref ref-type="fig" rid="F30">30D</xref>) present postero-medial to maxillule. Maxilla (Fig. <xref ref-type="fig" rid="F30">30E</xref>) two-segmented; proximal segment unarmed; distal segment slender, bearing hyaline membrane at distal 38% region of segment and distally with short canna and long calamus; distal half of inner margin of distal segment with fine spinules. Maxilliped (Fig. <xref ref-type="fig" rid="F30">30F</xref>) slender, consisting of two segments and terminal claw; proximal segment proximally with sclerotized process; distal segment less than half length of proximal segment, unarmed; terminal claw short, proximally with one small seta. Sternal furca (Fig. <xref ref-type="fig" rid="F31">31A</xref>) with widely divergent, narrow tines.</p><p>Leg 1 (Fig. <xref ref-type="fig" rid="F30">30G</xref>) consisting of coxa, basis, two-segmented exopod and rudimentary endopod; basis with two setae (one outer and one medio-distal) and large patch of spinules on ventral surface; proximal exopodal segment with one small subdistal seta on outer margin; distal exopodal segment with three large, pinnate setae on medial margin, and four small, naked setal elements on distal margin, outer spines 1–3 each with accessory process. Leg 2 (Fig. <xref ref-type="fig" rid="F31">31B</xref>) as usual for the genus; armature formula I-1; I-1; II, I, 5 for exopod, 0-1; 0-2; 6 for endopod. Leg 3 as Fig. <xref ref-type="fig" rid="F31">31C, D</xref>. Leg 4 (Fig. <xref ref-type="fig" rid="F31">31E</xref>) consisting of protopod and two-segmented exopod; protopod with one small seta subdistally; proximal and distal segments of exopod armed with one and three spines, respectively. Leg 5 (Fig. <xref ref-type="fig" rid="F31">31F</xref>) represented by two papillae; outer and inner papillae tipped with one and two small setae, respectively.</p><fig id="F31" position="float" orientation="portrait"><object-id xmlns:xlink="http://www.w3.org/1999/xlink" content-type="doi" xlink:type="simple">10.3897/zookeys.1115.83266.figure31</object-id><object-id xmlns:xlink="http://www.w3.org/1999/xlink" content-type="arpha" xlink:type="simple">0F32B32B-503F-5B54-97CD-2BCC04DC091C</object-id><label>Figure 31.</label><caption><p><italic><tp:taxon-name><tp:taxon-name-part taxon-name-part-type="genus" reg="Caligus">Caligus</tp:taxon-name-part><tp:taxon-name-part taxon-name-part-type="species" reg="amblygenitalis">amblygenitalis</tp:taxon-name-part></tp:taxon-name></italic> Shiino, 1961, female <bold>A</bold> sternal furca <bold>B</bold> leg 2 <bold>C</bold> leg 3 <bold>D</bold> first exopodal segment of leg 3 <bold>E</bold> leg 4 <bold>F</bold> right genital area. Scale bars: 0.1 mm (<bold>A–C, E</bold>); 0.05 mm (<bold>D, F</bold>).</p></caption><graphic xmlns:xlink="http://www.w3.org/1999/xlink" xlink:href="zookeys-1115-001_article-83266__-g031.jpg" position="float" orientation="portrait" xlink:type="simple" id="oo_720751.jpg"><uri content-type="original_file" xlink:type="simple">https://binary.pensoft.net/fig/720751</uri></graphic></fig><p><bold>Male.</bold> Body (Fig. <xref ref-type="fig" rid="F32">32A</xref>) 2.56 mm long. Urosome (Fig. <xref ref-type="fig" rid="F32">32B</xref>) indistinctly four-segmented. Fifth pedigerous somite (first urosomal somite) not clearly demarcated from genital complex. Genital complex rhomboidal, 424 × 323 μm. Abdomen indistinctly two-segmented; proximal somite 95 × 195 μm; distal somite 1.63 × longer than wide (273 × 168 μm). Caudal ramus (Fig. <xref ref-type="fig" rid="F32">32C</xref>) straight backwards, 2.39 × longer than wide (136 × 57 μm).</p><fig id="F32" position="float" orientation="portrait"><object-id xmlns:xlink="http://www.w3.org/1999/xlink" content-type="doi" xlink:type="simple">10.3897/zookeys.1115.83266.figure32</object-id><object-id xmlns:xlink="http://www.w3.org/1999/xlink" content-type="arpha" xlink:type="simple">0320E71E-7F60-5021-9A1F-BE8D827DAAEC</object-id><label>Figure 32.</label><caption><p><italic><tp:taxon-name><tp:taxon-name-part taxon-name-part-type="genus" reg="Caligus">Caligus</tp:taxon-name-part><tp:taxon-name-part taxon-name-part-type="species" reg="amblygenitalis">amblygenitalis</tp:taxon-name-part></tp:taxon-name></italic> Shiino, 1961, male <bold>A</bold> habitus, dorsal <bold>B</bold> urosome, dorsal <bold>C</bold> caudal ramus, ventral <bold>D</bold> antennule <bold>E</bold> antenna <bold>F</bold> maxilliped <bold>G</bold> sternal furca <bold>H</bold> leg 1 <bold>I</bold> distal region of leg 1 exopod <bold>J</bold> legs 5 and 6. Scale bars: 0.5 mm (<bold>A</bold>); 0.1 mm (<bold>B, F</bold>); 0.05 mm (<bold>C–E, G, H, J</bold>); 0.02 mm (<bold>I</bold>).</p></caption><graphic xmlns:xlink="http://www.w3.org/1999/xlink" xlink:href="zookeys-1115-001_article-83266__-g032.jpg" position="float" orientation="portrait" xlink:type="simple" id="oo_720752.jpg"><uri content-type="original_file" xlink:type="simple">https://binary.pensoft.net/fig/720752</uri></graphic></fig><p>Antennule (Fig. <xref ref-type="fig" rid="F32">32D</xref>) armed as in female; proximal segment 172 μm long; distal segment elongated, 184 μm long, longer than proximal segment. Antenna (Fig. <xref ref-type="fig" rid="F32">32E</xref>) three-segmented; first segment with one corrugated pad; second segment with several corrugated pads; short third segment with one claw-like process, one leaf-like plate and one seta. Postantennary process acutely pointed, larger than that of female. Maxilliped (Fig. <xref ref-type="fig" rid="F32">32F</xref>) with blunt protrusion tipped with corrugated pad on inner margin. Sternal furca (Fig. <xref ref-type="fig" rid="F31">31G</xref>) with more slender tines than in female.</p><p>Leg 1 (Fig. <xref ref-type="fig" rid="F32">32H</xref>) different from that of female in absence of spinules on basis, elongate first exopodal segment, and the lack of an accessory process on outer distal spine 1 (Fig. <xref ref-type="fig" rid="F32">32I</xref>). Legs 2–4 as in female. Leg 5 (Fig. <xref ref-type="fig" rid="F32">32J</xref>) as in female. Leg 6 (Fig. <xref ref-type="fig" rid="F32">32J</xref>) represented by two small setae on genital operculum.</p></tp:treatment-sec><tp:treatment-sec sec-type="remarks" id="SECID0ENJBK"><title>Remarks.</title><p><italic><tp:taxon-name><tp:taxon-name-part taxon-name-part-type="genus" reg="Caligus">Caligus</tp:taxon-name-part><tp:taxon-name-part taxon-name-part-type="species" reg="amblygenitalis">amblygenitalis</tp:taxon-name-part></tp:taxon-name></italic> was originally described by <xref ref-type="bibr" rid="B47">Pillai (1961)</xref> on the basis of a single female specimen from India. Subsequently, <xref ref-type="bibr" rid="B19">Ho and Lin (2003)</xref> redescribed this species based on a single female from Taiwan. Previously, <xref ref-type="bibr" rid="B18">Ho and Lin (2001)</xref> recorded one female and one male of <italic><tp:taxon-name><tp:taxon-name-part taxon-name-part-type="genus" reg="Caligus">C.</tp:taxon-name-part><tp:taxon-name-part taxon-name-part-type="species" reg="longipedis">longipedis</tp:taxon-name-part></tp:taxon-name></italic> Bassett-Smith, 1898 from Taiwan. However, when <xref ref-type="bibr" rid="B58">Venmathi Maran et al. (2009)</xref> redescribed the latter species based on females and males from Penang, Malaysia, they found that the female and the male of <xref ref-type="bibr" rid="B18">Ho and Lin (2001)</xref> were not conspecific. A comparison of our Korean material with the above records indicates that the male of <xref ref-type="bibr" rid="B18">Ho and Lin (2001)</xref> is not <italic><tp:taxon-name><tp:taxon-name-part taxon-name-part-type="genus" reg="Caligus">C.</tp:taxon-name-part><tp:taxon-name-part taxon-name-part-type="species" reg="longipedis">longipedis</tp:taxon-name-part></tp:taxon-name></italic> but <italic><tp:taxon-name><tp:taxon-name-part taxon-name-part-type="genus" reg="Caligus">C.</tp:taxon-name-part><tp:taxon-name-part taxon-name-part-type="species" reg="amblygenitalis">amblygenitalis</tp:taxon-name-part></tp:taxon-name></italic>. Our female specimens collected by a light trap from Korea are identifiable as young adults, since they are ~ 3.0 mm long, compared to 4.14 mm long in the female of <xref ref-type="bibr" rid="B19">Ho and Lin (2003)</xref>, and the female genital complex is immature. <italic><tp:taxon-name><tp:taxon-name-part taxon-name-part-type="genus" reg="Caligus">Caligus</tp:taxon-name-part><tp:taxon-name-part taxon-name-part-type="species" reg="amblygenitalis">amblygenitalis</tp:taxon-name-part></tp:taxon-name></italic> is new to the Korean fauna. Both <italic><tp:taxon-name><tp:taxon-name-part taxon-name-part-type="genus" reg="Caligus">C.</tp:taxon-name-part><tp:taxon-name-part taxon-name-part-type="species" reg="amblygenitalis">amblygenitalis</tp:taxon-name-part></tp:taxon-name></italic> and <italic><tp:taxon-name><tp:taxon-name-part taxon-name-part-type="genus" reg="Caligus">C.</tp:taxon-name-part><tp:taxon-name-part taxon-name-part-type="species" reg="longipedis">longipedis</tp:taxon-name-part></tp:taxon-name></italic> belong to the “<italic><tp:taxon-name><tp:taxon-name-part taxon-name-part-type="genus" reg="Caligus">C.</tp:taxon-name-part><tp:taxon-name-part taxon-name-part-type="species" reg="macarovi">macarovi</tp:taxon-name-part></tp:taxon-name></italic>-group” defined by <xref ref-type="bibr" rid="B4">Boxshall (2018)</xref>.</p></tp:treatment-sec><ref-list><ref id="B47"><mixed-citation xmlns:xlink="http://www.w3.org/1999/xlink" xlink:type="simple"><person-group><name name-style="western"><surname>Pillai</surname><given-names>NK</given-names></name></person-group> (<year>1961</year>) <article-title>Copepods parasitic on South Indian fishes. Part. 1, <tp:taxon-name><tp:taxon-name-part taxon-name-part-type="family">Caligidae</tp:taxon-name-part></tp:taxon-name>. Bulletin of the Research Institute.</article-title><source>University of Kerala</source><volume>8</volume>: <fpage>87</fpage>–<lpage>130</lpage>.</mixed-citation></ref><ref id="B19"><mixed-citation xmlns:xlink="http://www.w3.org/1999/xlink" xlink:type="simple"><person-group><name name-style="western"><surname>Ho</surname><given-names>J-S</given-names></name><name name-style="western"><surname>Lin</surname><given-names>C-L</given-names></name></person-group> (<year>2003</year>) <article-title>Three species of <italic><tp:taxon-name><tp:taxon-name-part taxon-name-part-type="genus">Caligus</tp:taxon-name-part></tp:taxon-name></italic> (<tp:taxon-name><tp:taxon-name-part taxon-name-part-type="subclass">Copepoda</tp:taxon-name-part></tp:taxon-name>: <tp:taxon-name><tp:taxon-name-part taxon-name-part-type="family">Caligidae</tp:taxon-name-part></tp:taxon-name>) parasitic on fishes of the northeast coast of Taiwan.</article-title><source>Taiwan Shuichanxue Hui Kan</source><volume>30</volume>(<issue>1</issue>): <fpage>55</fpage>–<lpage>70</lpage>.</mixed-citation></ref><ref id="B18"><mixed-citation xmlns:xlink="http://www.w3.org/1999/xlink" xlink:type="simple"><person-group><name name-style="western"><surname>Ho</surname><given-names>J-S</given-names></name><name name-style="western"><surname>Lin</surname><given-names>C-L</given-names></name></person-group> (<year>2001</year>) <article-title>Sea lice (<tp:taxon-name><tp:taxon-name-part taxon-name-part-type="subclass">Copepoda</tp:taxon-name-part></tp:taxon-name>, <tp:taxon-name><tp:taxon-name-part taxon-name-part-type="family">Caligidae</tp:taxon-name-part></tp:taxon-name>) parasitic on carangid fishes of Taiwan.</article-title><source>Taiwan Shuichanxue Hui Kan</source><volume>28</volume>(<issue>3</issue>): <fpage>177</fpage>–<lpage>201</lpage>.</mixed-citation></ref><ref id="B58"><mixed-citation xmlns:xlink="http://www.w3.org/1999/xlink" xlink:type="simple"><person-group><name name-style="western"><surname>Venmathi Maran</surname><given-names>BA</given-names></name><name name-style="western"><surname>Seng Ohtsuka</surname><given-names>S</given-names></name><name name-style="western"><surname>Nagasawa</surname><given-names>K</given-names></name></person-group> (<year>2009</year>) <article-title>Records of <italic><tp:taxon-name><tp:taxon-name-part taxon-name-part-type="genus">Caligus</tp:taxon-name-part></tp:taxon-name></italic> (<tp:taxon-name><tp:taxon-name-part taxon-name-part-type="subphylum">Crustacea</tp:taxon-name-part></tp:taxon-name>: <tp:taxon-name><tp:taxon-name-part taxon-name-part-type="subclass">Copepoda</tp:taxon-name-part></tp:taxon-name>: <tp:taxon-name><tp:taxon-name-part taxon-name-part-type="family">Caligidae</tp:taxon-name-part></tp:taxon-name>) from marine fish cultured in floating cages in Malaysia with a redescription of the male of <italic><tp:taxon-name><tp:taxon-name-part taxon-name-part-type="genus">Caligus</tp:taxon-name-part><tp:taxon-name-part taxon-name-part-type="species">longipedis</tp:taxon-name-part></tp:taxon-name></italic> Bassett-Smith, 1898.</article-title><source>Zoological Studies</source><volume>48</volume>(<issue>6</issue>): <fpage>797</fpage>–<lpage>807</lpage>.</mixed-citation></ref><ref id="B4"><mixed-citation xmlns:xlink="http://www.w3.org/1999/xlink" xlink:type="simple"><person-group><name name-style="western"><surname>Boxshall</surname><given-names>G</given-names></name></person-group> (<year>2018</year>) <article-title>The sea lice (<tp:taxon-name><tp:taxon-name-part taxon-name-part-type="subclass">Copepoda</tp:taxon-name-part></tp:taxon-name>: <tp:taxon-name><tp:taxon-name-part taxon-name-part-type="family">Caligidae</tp:taxon-name-part></tp:taxon-name>) of Moreton Bay (Queensland, Australia), with descriptions of thirteen new species.</article-title><source>Zootaxa</source><volume>4398</volume>(<issue>1</issue>): <fpage>1</fpage>–<lpage>172</lpage>. <ext-link xlink:type="simple" ext-link-type="doi" xlink:href="10.11646/zootaxa.4398.1.1">https://doi.org/10.11646/zootaxa.4398.1.1</ext-link></mixed-citation></ref></ref-list></tp:taxon-treatment>
