# Supplementary material for: ﻿Symbiotic copepods (Cyclopoida and Siphonostomatoida) collected by light trap from Korea
Source: Zookeys. 2022 Jul 28;1115:1–71. doi: 10.3897/zookeys.1115.83266 (PMC9848874; doi:10.3897/zookeys.1115.83266)
Supplement: XML Treatment for Caligus fugu [file zookeys.1115.83266-treatment36.xml]

<!DOCTYPE tp:taxon-treatment
  PUBLIC "-//TaxonX//DTD Taxonomic Treatment Publishing DTD v0 20100105//EN" "tax-treatment-NSO.dtd">
<tp:taxon-treatment xmlns:tp="http://www.plazi.org/taxpub"><tp:treatment-meta><kwd-group><label>Taxon classification</label><kwd>
                  <named-content content-type="kingdom">Animalia</named-content>
                </kwd><kwd>
                  <named-content content-type="order">Siphonostomatoida</named-content>
                </kwd><kwd>
                  <named-content content-type="family">Caligidae</named-content>
                </kwd></kwd-group><mixed-citation publication-type="journal"><person-group><name><surname>Lee</surname><given-names>Jimin</given-names></name><name><surname>Chang</surname><given-names>Cheon Young</given-names></name><name><surname>Kim</surname><given-names>Il-Hoi</given-names></name></person-group><article-title>﻿Symbiotic copepods (<tp:taxon-name><tp:taxon-name-part taxon-name-part-type="order">Cyclopoida</tp:taxon-name-part></tp:taxon-name> and <tp:taxon-name><tp:taxon-name-part taxon-name-part-type="order">Siphonostomatoida</tp:taxon-name-part></tp:taxon-name>) collected by light trap from Korea</article-title><source>Zookeys</source><day>28</day><month>07</month><year>2022</year><volume>1115</volume><fpage>1</fpage><lpage>71</lpage><pub-id pub-id-type="doi">10.3897/zookeys.1115.83266</pub-id></mixed-citation></tp:treatment-meta><tp:nomenclature><label>﻿</label><tp:taxon-name>
                <object-id xmlns:xlink="http://www.w3.org/1999/xlink" content-type="arpha" xlink:type="simple">F4ADA496-D337-5879-86F3-9B2ED64BB557</object-id>
                <tp:taxon-name-part taxon-name-part-type="genus" reg="Caligus">Caligus</tp:taxon-name-part>
                <tp:taxon-name-part taxon-name-part-type="species" reg="fugu">fugu</tp:taxon-name-part>
              </tp:taxon-name><tp:taxon-authority>Yamaguti, 1936</tp:taxon-authority></tp:nomenclature><tp:treatment-sec sec-type="material" id="SECID0EPOBK"><title>Material examined.</title><p>One ♀, Site 19, 04 Jun. 2020.</p></tp:treatment-sec><tp:treatment-sec sec-type="remarks" id="SECID0EUOBK"><title>Remarks.</title><p>This species had been placed in the genus <italic><tp:taxon-name><tp:taxon-name-part taxon-name-part-type="genus" reg="Pseudocaligus">Pseudocaligus</tp:taxon-name-part></tp:taxon-name></italic>, which is now synonymized with <italic><tp:taxon-name><tp:taxon-name-part taxon-name-part-type="genus" reg="Caligus">Caligus</tp:taxon-name-part></tp:taxon-name></italic> through a molecular analysis (<xref ref-type="bibr" rid="B14">Freeman et al. 2013</xref>). <italic><tp:taxon-name><tp:taxon-name-part taxon-name-part-type="genus" reg="Caligus">Caligus</tp:taxon-name-part><tp:taxon-name-part taxon-name-part-type="species" reg="fugu">fugu</tp:taxon-name-part></tp:taxon-name></italic> is frequently found on the puffer fish <italic><tp:taxon-name><tp:taxon-name-part taxon-name-part-type="genus" reg="Takifugu">Takifugu</tp:taxon-name-part><tp:taxon-name-part taxon-name-part-type="species" reg="niphobles">niphobles</tp:taxon-name-part></tp:taxon-name></italic> (Jordan &amp; Snyder, 1901).</p></tp:treatment-sec><ref-list><ref id="B14"><mixed-citation xmlns:xlink="http://www.w3.org/1999/xlink" xlink:type="simple"><person-group><name name-style="western"><surname>Freeman</surname><given-names>MA</given-names></name><name name-style="western"><surname>Anshary</surname><given-names>H</given-names></name><name name-style="western"><surname>Ogawa</surname><given-names>K</given-names></name></person-group> (<year>2013</year>) <article-title>Multiple gene analyses of caligid copepods indicate that the reduction of a thoracic appendage in <italic><tp:taxon-name><tp:taxon-name-part taxon-name-part-type="genus">Pseudocaligus</tp:taxon-name-part></tp:taxon-name></italic> represents convergent evolution.</article-title><source>Parasites &amp; Vectors</source><volume>6</volume>(<issue>1</issue>): <fpage>1</fpage>–<lpage>9</lpage>. <ext-link xlink:type="simple" ext-link-type="doi" xlink:href="10.1186/1756-3305-6-336">https://doi.org/10.1186/1756-3305-6-336</ext-link></mixed-citation></ref></ref-list></tp:taxon-treatment>
