# Supplementary material for: ﻿Symbiotic copepods (Cyclopoida and Siphonostomatoida) collected by light trap from Korea
Source: Zookeys. 2022 Jul 28;1115:1–71. doi: 10.3897/zookeys.1115.83266 (PMC9848874; doi:10.3897/zookeys.1115.83266)
Supplement: XML Treatment for Caligus orientalis [file zookeys.1115.83266-treatment37.xml]

<!DOCTYPE tp:taxon-treatment
  PUBLIC "-//TaxonX//DTD Taxonomic Treatment Publishing DTD v0 20100105//EN" "tax-treatment-NSO.dtd">
<tp:taxon-treatment xmlns:tp="http://www.plazi.org/taxpub"><tp:treatment-meta><kwd-group><label>Taxon classification</label><kwd>
                  <named-content content-type="kingdom">Animalia</named-content>
                </kwd><kwd>
                  <named-content content-type="order">Siphonostomatoida</named-content>
                </kwd><kwd>
                  <named-content content-type="family">Caligidae</named-content>
                </kwd></kwd-group><mixed-citation publication-type="journal"><person-group><name><surname>Lee</surname><given-names>Jimin</given-names></name><name><surname>Chang</surname><given-names>Cheon Young</given-names></name><name><surname>Kim</surname><given-names>Il-Hoi</given-names></name></person-group><article-title>﻿Symbiotic copepods (<tp:taxon-name><tp:taxon-name-part taxon-name-part-type="order">Cyclopoida</tp:taxon-name-part></tp:taxon-name> and <tp:taxon-name><tp:taxon-name-part taxon-name-part-type="order">Siphonostomatoida</tp:taxon-name-part></tp:taxon-name>) collected by light trap from Korea</article-title><source>Zookeys</source><day>28</day><month>07</month><year>2022</year><volume>1115</volume><fpage>1</fpage><lpage>71</lpage><pub-id pub-id-type="doi">10.3897/zookeys.1115.83266</pub-id></mixed-citation></tp:treatment-meta><tp:nomenclature><label>﻿</label><tp:taxon-name>
                <object-id xmlns:xlink="http://www.w3.org/1999/xlink" content-type="arpha" xlink:type="simple">72A9864E-0481-58AE-B626-1BCC94CA29D3</object-id>
                <tp:taxon-name-part taxon-name-part-type="genus" reg="Caligus">Caligus</tp:taxon-name-part>
                <tp:taxon-name-part taxon-name-part-type="species" reg="orientalis">orientalis</tp:taxon-name-part>
              </tp:taxon-name><tp:taxon-authority>Gusev, 1951</tp:taxon-authority></tp:nomenclature><tp:treatment-sec sec-type="material" id="SECID0EGRBK"><title>Material examined.</title><p>One ♀, 2 ♂♂, Site 21, 26 May 2017; 1 ♂, Site 25, 06 Jul. 2016; 1 ♂, Site 26, 06 Jul. 2016; 3 ♀♀, 3 ♂♂, Site 27, 09 Jul. 2016; 2 ♀♀, 6 ♂♂, Site 28, 07 Jul. 2016; 4 ♀♀, 1 ♂, Site 29, 09 Jul. 2016; 1 ♀, Site 30, 17 Oct. 2020.</p></tp:treatment-sec><tp:treatment-sec sec-type="remarks" id="SECID0ELRBK"><title>Remarks.</title><p><italic><tp:taxon-name><tp:taxon-name-part taxon-name-part-type="genus" reg="Caligus">Caligus</tp:taxon-name-part><tp:taxon-name-part taxon-name-part-type="species" reg="orientalis">orientalis</tp:taxon-name-part></tp:taxon-name></italic> is a parasite of coastal marine and brackish-water fish in the East Asian waters. It has a wide host range and has been reported from over 20 fish species of different orders and families (<xref ref-type="bibr" rid="B43">Nagasawa 2004</xref>).</p></tp:treatment-sec><ref-list><ref id="B43"><mixed-citation xmlns:xlink="http://www.w3.org/1999/xlink" xlink:type="simple"><person-group><name name-style="western"><surname>Nagasawa</surname><given-names>K</given-names></name></person-group> (<year>2004</year>) <article-title>Sea lice, <italic><tp:taxon-name><tp:taxon-name-part taxon-name-part-type="genus">Lepeophtheirus</tp:taxon-name-part><tp:taxon-name-part taxon-name-part-type="species">salmonis</tp:taxon-name-part></tp:taxon-name></italic> and <italic><tp:taxon-name><tp:taxon-name-part taxon-name-part-type="genus">Caligus</tp:taxon-name-part><tp:taxon-name-part taxon-name-part-type="species">orientalis</tp:taxon-name-part></tp:taxon-name></italic> (<tp:taxon-name><tp:taxon-name-part taxon-name-part-type="subclass">Copepoda</tp:taxon-name-part></tp:taxon-name>: <tp:taxon-name><tp:taxon-name-part taxon-name-part-type="family">Caligidae</tp:taxon-name-part></tp:taxon-name>), of wild and farmed fish in sea and brackish waters of Japan and adjacent regions: a review.</article-title><source>Zoological Studies</source><volume>43</volume>(<issue>2</issue>): <fpage>173</fpage>–<lpage>178</lpage>.</mixed-citation></ref></ref-list></tp:taxon-treatment>
