# Supplementary material for: ﻿Symbiotic copepods (Cyclopoida and Siphonostomatoida) collected by light trap from Korea
Source: Zookeys. 2022 Jul 28;1115:1–71. doi: 10.3897/zookeys.1115.83266 (PMC9848874; doi:10.3897/zookeys.1115.83266)
Supplement: XML Treatment for Caligus punctatus [file zookeys.1115.83266-treatment38.xml]

<!DOCTYPE tp:taxon-treatment
  PUBLIC "-//TaxonX//DTD Taxonomic Treatment Publishing DTD v0 20100105//EN" "tax-treatment-NSO.dtd">
<tp:taxon-treatment xmlns:tp="http://www.plazi.org/taxpub"><tp:treatment-meta><kwd-group><label>Taxon classification</label><kwd>
                  <named-content content-type="kingdom">Animalia</named-content>
                </kwd><kwd>
                  <named-content content-type="order">Siphonostomatoida</named-content>
                </kwd><kwd>
                  <named-content content-type="family">Caligidae</named-content>
                </kwd></kwd-group><mixed-citation publication-type="journal"><person-group><name><surname>Lee</surname><given-names>Jimin</given-names></name><name><surname>Chang</surname><given-names>Cheon Young</given-names></name><name><surname>Kim</surname><given-names>Il-Hoi</given-names></name></person-group><article-title>﻿Symbiotic copepods (<tp:taxon-name><tp:taxon-name-part taxon-name-part-type="order">Cyclopoida</tp:taxon-name-part></tp:taxon-name> and <tp:taxon-name><tp:taxon-name-part taxon-name-part-type="order">Siphonostomatoida</tp:taxon-name-part></tp:taxon-name>) collected by light trap from Korea</article-title><source>Zookeys</source><day>28</day><month>07</month><year>2022</year><volume>1115</volume><fpage>1</fpage><lpage>71</lpage><pub-id pub-id-type="doi">10.3897/zookeys.1115.83266</pub-id></mixed-citation></tp:treatment-meta><tp:nomenclature><label>﻿</label><tp:taxon-name>
                <object-id xmlns:xlink="http://www.w3.org/1999/xlink" content-type="arpha" xlink:type="simple">8910C0E6-E9C4-508E-AE86-D977424C5F3C</object-id>
                <tp:taxon-name-part taxon-name-part-type="genus" reg="Caligus">Caligus</tp:taxon-name-part>
                <tp:taxon-name-part taxon-name-part-type="species" reg="punctatus">punctatus</tp:taxon-name-part>
              </tp:taxon-name><tp:taxon-authority>Shiino, 1955</tp:taxon-authority></tp:nomenclature><tp:treatment-sec sec-type="material" id="SECID0EETBK"><title>Material examined.</title><p>One ♂, Site 15, 04 Jul. 2020; 7 ♀♀, 12 ♂♂, Site 19, 04 Jun. 2020; 4 ♀♀, 7 ♂♂, Site 20, 06 Jun. 2020; 20 ♀♀, 5 ♂♂, Site 22, 31 May 2021.</p></tp:treatment-sec><tp:treatment-sec sec-type="remarks" id="SECID0EJTBK"><title>Remarks.</title><p>This caligid is common on the gobiid fishes living in brackish-waters in Korea. <xref ref-type="bibr" rid="B26">Kim (1993)</xref> studied post-embryonic developmental stages of this species.</p></tp:treatment-sec><ref-list><ref id="B26"><mixed-citation xmlns:xlink="http://www.w3.org/1999/xlink" xlink:type="simple"><person-group><name name-style="western"><surname>Kim</surname><given-names>I-H</given-names></name></person-group> (<year>1993</year>) <article-title>Developmental stages of <italic><tp:taxon-name><tp:taxon-name-part taxon-name-part-type="genus">Caligus</tp:taxon-name-part><tp:taxon-name-part taxon-name-part-type="species">punctatus</tp:taxon-name-part></tp:taxon-name></italic> Shiino, 1955 (<tp:taxon-name><tp:taxon-name-part taxon-name-part-type="subclass">Copepoda</tp:taxon-name-part></tp:taxon-name>: <tp:taxon-name><tp:taxon-name-part taxon-name-part-type="family">Caligidae</tp:taxon-name-part></tp:taxon-name>).</article-title> In: <person-group><name name-style="western"><surname>Boxshall</surname><given-names>GA</given-names></name><name name-style="western"><surname>Defaye</surname><given-names>D</given-names></name></person-group> (<role>Eds</role>) <issue-title>Pathogens of Wild and Farmed Fish: Sea Lice.</issue-title><source>Ellis Horwood, New York, etc.</source>, <fpage>16</fpage>–<lpage>29</lpage>.</mixed-citation></ref></ref-list></tp:taxon-treatment>
