# Supplementary material for: ﻿Symbiotic copepods (Cyclopoida and Siphonostomatoida) collected by light trap from Korea
Source: Zookeys. 2022 Jul 28;1115:1–71. doi: 10.3897/zookeys.1115.83266 (PMC9848874; doi:10.3897/zookeys.1115.83266)
Supplement: XML Treatment for Caligus undulatus [file zookeys.1115.83266-treatment40.xml]

<!DOCTYPE tp:taxon-treatment
  PUBLIC "-//TaxonX//DTD Taxonomic Treatment Publishing DTD v0 20100105//EN" "tax-treatment-NSO.dtd">
<tp:taxon-treatment xmlns:tp="http://www.plazi.org/taxpub"><tp:treatment-meta><kwd-group><label>Taxon classification</label><kwd>
                  <named-content content-type="kingdom">Animalia</named-content>
                </kwd><kwd>
                  <named-content content-type="order">Siphonostomatoida</named-content>
                </kwd><kwd>
                  <named-content content-type="family">Caligidae</named-content>
                </kwd></kwd-group><mixed-citation publication-type="journal"><person-group><name><surname>Lee</surname><given-names>Jimin</given-names></name><name><surname>Chang</surname><given-names>Cheon Young</given-names></name><name><surname>Kim</surname><given-names>Il-Hoi</given-names></name></person-group><article-title>﻿Symbiotic copepods (<tp:taxon-name><tp:taxon-name-part taxon-name-part-type="order">Cyclopoida</tp:taxon-name-part></tp:taxon-name> and <tp:taxon-name><tp:taxon-name-part taxon-name-part-type="order">Siphonostomatoida</tp:taxon-name-part></tp:taxon-name>) collected by light trap from Korea</article-title><source>Zookeys</source><day>28</day><month>07</month><year>2022</year><volume>1115</volume><fpage>1</fpage><lpage>71</lpage><pub-id pub-id-type="doi">10.3897/zookeys.1115.83266</pub-id></mixed-citation></tp:treatment-meta><tp:nomenclature><label>﻿</label><tp:taxon-name>
                <object-id xmlns:xlink="http://www.w3.org/1999/xlink" content-type="arpha" xlink:type="simple">DC048E6C-F220-5F37-B482-06C0392D6C8B</object-id>
                <tp:taxon-name-part taxon-name-part-type="genus" reg="Caligus">Caligus</tp:taxon-name-part>
                <tp:taxon-name-part taxon-name-part-type="species" reg="undulatus">undulatus</tp:taxon-name-part>
              </tp:taxon-name><tp:taxon-authority>Shen &amp; Li, 1959</tp:taxon-authority><xref ref-type="fig" rid="F33">Fig. 33</xref></tp:nomenclature><tp:treatment-sec sec-type="material" id="SECID0EBXBK"><title>Material examined.</title><p>Four ♀♀, 1 ♂, Site 11, 16 Apr. 2014; 1 ♀, 1 ♂, Site 20, 05 Jun. 2020; 1 ♀, Site 26, 06 Jul. 2016; 1 ♀, 2 ♂♂, Site 31, 15 Nov. 2020.</p></tp:treatment-sec><tp:treatment-sec sec-type="material" id="SECID0EGXBK"><title>Other material from fish host.</title><p>1 ♀ and 1 chalimus from the skin of the fish <italic><tp:taxon-name><tp:taxon-name-part taxon-name-part-type="genus" reg="Konosirus">Konosirus</tp:taxon-name-part><tp:taxon-name-part taxon-name-part-type="species" reg="punctatus">punctatus</tp:taxon-name-part></tp:taxon-name></italic> (Temminck &amp; Schlegel, 1846), at a market at Gonam, Hadong, south coast (34˚59'47"N, 126˚48'37"E), 25 Jul. 2012, leg. I.-H. Kim.</p></tp:treatment-sec><tp:treatment-sec sec-type="description" id="SECID0EXXBK"><title>Supplementary description of female.</title><p>Body (Fig. <xref ref-type="fig" rid="F33">33A</xref>) narrow. Body length 3.92 mm. Cephalothoracic shield distinctly longer than wide (1.76 × 1.36 mm); thoracic zone extending beyond posterior tips of lateral zones. Urosome longer than cephalothoracic shield. Genital complex nearly fusiform, ~ 1.4 × longer than wide (1.07 × 0.77 mm), incompletely articulated from fourth pedigerous somite, truncate posteriorly. Abdomen 0.61 × 0.26 mm, unsegmented, elongate, not articulated from genital complex, with wrinkled cuticle at proximal region. Caudal rami (Fig. <xref ref-type="fig" rid="F33">33B</xref>) slightly convergent, 2.50 × longer than wide (195 × 78 μm), armed with three large and three small setae; one of small setae positioned ventrally.</p><fig id="F33" position="float" orientation="portrait"><object-id xmlns:xlink="http://www.w3.org/1999/xlink" content-type="doi" xlink:type="simple">10.3897/zookeys.1115.83266.figure33</object-id><object-id xmlns:xlink="http://www.w3.org/1999/xlink" content-type="arpha" xlink:type="simple">6EDC25F5-6D4E-5812-8464-2E0774A61DA3</object-id><label>Figure 33.</label><caption><p><italic><tp:taxon-name><tp:taxon-name-part taxon-name-part-type="genus" reg="Caligus">Caligus</tp:taxon-name-part><tp:taxon-name-part taxon-name-part-type="species" reg="undulatus">undulatus</tp:taxon-name-part></tp:taxon-name></italic> Shen &amp; Li, 1959 Female <bold>A</bold> habitus, dorsal <bold>B</bold> caudal rami, dorsal <bold>C</bold> sternal furca <bold>D</bold> distal exopodal segment of leg 1 <bold>E</bold> leg 4. Male <bold>F</bold> habitus, dorsal. Scale bars: 0.5 mm (<bold>A, F</bold>); 0.1 mm (<bold>B, C, F</bold>); 0.05 mm (<bold>D</bold>).</p></caption><graphic xmlns:xlink="http://www.w3.org/1999/xlink" xlink:href="zookeys-1115-001_article-83266__-g033.jpg" position="float" orientation="portrait" xlink:type="simple" id="oo_720753.jpg"><uri content-type="original_file" xlink:type="simple">https://binary.pensoft.net/fig/720753</uri></graphic></fig><p>Sternal furca (Fig. <xref ref-type="fig" rid="F33">33C</xref>) narrow; tines gradually narrowed distally, with blunt apex. Distal exopodal segment of leg 1 (Fig. <xref ref-type="fig" rid="F33">33D</xref>) with three large, pinnate setae on inner margin and four distal armature elements comprising, from outer to inner, claw-like spine 1, smaller claw-like spine 2 bearing accessory process, transparent, aesthetasc-like seta, and long, naked seta. Leg 4 (Fig. <xref ref-type="fig" rid="F33">33E</xref>) consisting of protopod and two-segmented endopod; protopod with one small seta distally; proximal exopodal segment armed with one spine of 114 μm long; distal exopodal segment armed with four spines of 64, 62, 75, and 101 μm long, respectively, from proximal to distal.</p></tp:treatment-sec><tp:treatment-sec sec-type="description" id="SECID0E4ZBK"><title>Description.</title><p><bold>Male.</bold> Body (Fig. <xref ref-type="fig" rid="F33">33F</xref>) smaller than that of female, 3.30 mm long. Cephalic shield 1.75 × 1.24 mm. Genital complex longer than wide. Abdomen two-segmented; proximal and distal abdominal somites 310 × 250 μm and 360 × 185 μm, respectively. Caudal ramus 2.57 × longer than wide (185 × 72 μm).</p></tp:treatment-sec><tp:treatment-sec sec-type="remarks" id="SECID0EJ1BK"><title>Remarks.</title><p><italic><tp:taxon-name><tp:taxon-name-part taxon-name-part-type="genus" reg="Caligus">Caligus</tp:taxon-name-part><tp:taxon-name-part taxon-name-part-type="species" reg="undulatus">undulatus</tp:taxon-name-part></tp:taxon-name></italic> is distributed in tropical and warm waters of the world, and has been frequently found from plankton samples. <xref ref-type="bibr" rid="B42">Moon and Park (2019)</xref> also recorded its occurrence in plankton samples from Korea. <xref ref-type="bibr" rid="B45">Ohtsuka et al. (2020)</xref> recorded the fish <italic><tp:taxon-name><tp:taxon-name-part taxon-name-part-type="genus" reg="Sardinella">Sardinella</tp:taxon-name-part><tp:taxon-name-part taxon-name-part-type="species" reg="zunasi">zunasi</tp:taxon-name-part></tp:taxon-name></italic> (Bleeker, 1854) as a host of <italic><tp:taxon-name><tp:taxon-name-part taxon-name-part-type="genus" reg="Caligus">C.</tp:taxon-name-part><tp:taxon-name-part taxon-name-part-type="species" reg="undulatus">undulatus</tp:taxon-name-part></tp:taxon-name></italic>, which was the first host record. In the present study, we report <italic><tp:taxon-name><tp:taxon-name-part taxon-name-part-type="genus" reg="Konosirus">Konosirus</tp:taxon-name-part><tp:taxon-name-part taxon-name-part-type="species" reg="punctatus">punctatus</tp:taxon-name-part></tp:taxon-name></italic> as an additional host record. The fish hosts <italic><tp:taxon-name><tp:taxon-name-part taxon-name-part-type="genus" reg="Sardinella">S.</tp:taxon-name-part><tp:taxon-name-part taxon-name-part-type="species" reg="zunasi">zunasi</tp:taxon-name-part></tp:taxon-name></italic> and <italic><tp:taxon-name><tp:taxon-name-part taxon-name-part-type="genus" reg="Konosirus">K.</tp:taxon-name-part><tp:taxon-name-part taxon-name-part-type="species" reg="punctatus">punctatus</tp:taxon-name-part></tp:taxon-name></italic> live on East Asian coasts, sometimes entering bays or brackish waters. It is conceivable that <italic><tp:taxon-name><tp:taxon-name-part taxon-name-part-type="genus" reg="Caligus">C.</tp:taxon-name-part><tp:taxon-name-part taxon-name-part-type="species" reg="undulatus">undulatus</tp:taxon-name-part></tp:taxon-name></italic> and other caligids may detach from the hosts due to the salinity change when the hosts approach brackish waters.</p><p>A female specimen from Site 11 exhibited a shrunken genital complex with undulated lateral margins as observed in the type material of <xref ref-type="bibr" rid="B52">Shen and Li (1959)</xref>. This form of the genital complex may occur immediately after oviposition.</p></tp:treatment-sec><ref-list><ref id="B42"><mixed-citation xmlns:xlink="http://www.w3.org/1999/xlink" xlink:type="simple"><person-group><name name-style="western"><surname>Moon</surname><given-names>SY</given-names></name><name name-style="western"><surname>Park</surname><given-names>JS</given-names></name></person-group> (<year>2019</year>) <article-title>Occurrence of sea lice, <italic><tp:taxon-name><tp:taxon-name-part taxon-name-part-type="genus">Caligus</tp:taxon-name-part><tp:taxon-name-part taxon-name-part-type="species">undulatus</tp:taxon-name-part></tp:taxon-name></italic> Shen and Li, 1959 (<tp:taxon-name><tp:taxon-name-part taxon-name-part-type="subclass">Copepoda</tp:taxon-name-part></tp:taxon-name>: <tp:taxon-name><tp:taxon-name-part taxon-name-part-type="order">Siphonostomatoida</tp:taxon-name-part></tp:taxon-name>: <tp:taxon-name><tp:taxon-name-part taxon-name-part-type="family">Caligidae</tp:taxon-name-part></tp:taxon-name>) in plankton samples collected from Korea.</article-title><source>Journal of Species Research</source><volume>8</volume>(<issue>4</issue>): <fpage>365</fpage>–<lpage>372</lpage>. <ext-link xlink:type="simple" ext-link-type="doi" xlink:href="10.12651/JSR.2019.8.4.36">https://doi.org/10.12651/JSR.2019.8.4.36</ext-link></mixed-citation></ref><ref id="B45"><mixed-citation xmlns:xlink="http://www.w3.org/1999/xlink" xlink:type="simple"><person-group><name name-style="western"><surname>Ohtsuka</surname><given-names>S</given-names></name><name name-style="western"><surname>Nawata</surname><given-names>M</given-names></name><name name-style="western"><surname>Nishida</surname><given-names>Y</given-names></name><name name-style="western"><surname>Nitta</surname><given-names>M</given-names></name><name name-style="western"><surname>Hirano</surname><given-names>K</given-names></name><name name-style="western"><surname>Adachi</surname><given-names>K</given-names></name><name name-style="western"><surname>Kondo</surname><given-names>Y</given-names></name><name name-style="western"><surname>Venmathi Maran</surname><given-names>BA</given-names></name><name name-style="western"><surname>Suárez-Morales</surname><given-names>E</given-names></name></person-group> (<year>2020</year>) Discovery of the fish host of the ‘planktonic’ caligid <italic><tp:taxon-name><tp:taxon-name-part taxon-name-part-type="genus">Caligus</tp:taxon-name-part><tp:taxon-name-part taxon-name-part-type="species">undulatus</tp:taxon-name-part></tp:taxon-name></italic> Shen &amp; Li, 1959 (<tp:taxon-name><tp:taxon-name-part taxon-name-part-type="subphylum">Crustacea</tp:taxon-name-part></tp:taxon-name>: <tp:taxon-name><tp:taxon-name-part taxon-name-part-type="subclass">Copepoda</tp:taxon-name-part></tp:taxon-name>: <tp:taxon-name><tp:taxon-name-part taxon-name-part-type="order">Siphonostomatoida</tp:taxon-name-part></tp:taxon-name>). Biodiversity Data Journal 8: e52271. <ext-link xlink:type="simple" ext-link-type="doi" xlink:href="10.3897/BDJ.8.e52271">https://doi.org/10.3897/BDJ.8.e52271</ext-link></mixed-citation></ref><ref id="B52"><mixed-citation xmlns:xlink="http://www.w3.org/1999/xlink" xlink:type="simple"><person-group><name name-style="western"><surname>Shen</surname><given-names>CJ</given-names></name><name name-style="western"><surname>Li</surname><given-names>HL</given-names></name></person-group> (<year>1959</year>) <article-title>Parasitic copepods from fishes of China, IV. <tp:taxon-name><tp:taxon-name-part taxon-name-part-type="order">Caligoida</tp:taxon-name-part></tp:taxon-name>. <tp:taxon-name><tp:taxon-name-part taxon-name-part-type="family">Caligidae</tp:taxon-name-part></tp:taxon-name> (3).</article-title><source>Acta Zoological Sinica</source><volume>11</volume>(<issue>1</issue>): <fpage>12</fpage>–<lpage>23</lpage>.</mixed-citation></ref></ref-list></tp:taxon-treatment>
